# Supplementary material for: Stoichiometric 14-3-3ζ binding promotes phospho-Tau microtubule dissociation and reduces aggregation and condensation
Source: Commun Biol. 2025 Jul 31;8:1139. doi: 10.1038/s42003-025-08548-0 (PMC12313985; doi:10.1038/s42003-025-08548-0)
Supplement: Supplementary file 3 — Supplementary Data 1 [file 42003_2025_8548_MOESM3_ESM.xlsx]

## Sheet: Fig. 1b+c
Fig. 1b
Aggregates per neurons in eGFP-TauP301L/S320F neurons
aggregate and nuclei counts:
DMSO	Exp1	Exp2	Exp3	Exp4
Nuclei	1818	2030	1793	1532
Aggregates	50	24	54	34
Ratio Maxima/Nuclei	0.0275028	0.0118227	0.0301171	0.0221932
%	2.75028	1.18227	3.01171	2.21932
BV02: 10µM	Exp1	Exp2	Exp3	Exp4
Nuclei	1367	1628	1577	2065
Aggregates	82	39	57	85
Ratio Maxima/Nuclei	0.0599854	0.0239558	0.0361446	0.0411622
%	5.99854	2.39558	3.61446	4.11622
BV02: 40µM	Exp1	Exp2	Exp3	Exp4
Nuclei	1562	1426	1768	1448
Aggregates	127	100	123	81
Ratio Maxima/Nuclei	0.081306	0.0701262	0.0695701	0.0559392
%	8.1306	7.01262	6.95701	5.59392
Fuscioccin: 50 µM	Exp1	Exp2	Exp3	Exp4
Nuclei	1722	2034	1981	2176
Aggregates	8	43	19	34
Ratio Maxima/Nuclei	0.00464576	0.0211406	0.00959112	0.015625
%	0.464576	2.11406	0.959112	1.5625
Ratio agrgegates/ DAPI nuclei:
	Exp1	Exp2	Exp3	Exp4
DMSO	2.75028	1.18227	3.01171	2.21932
10 uM BV02	5.99854	2.39558	3.61446	4.11622
40 uM BV02	8.1306	7.01262	6.95701	5.59392
560 uM fusicoccin	0.464576	2.11406	0.959112	1.5625
Fig. 1c
GFP intensity in somata (neurons w/o aggregates)
DMSO			BV02 40uM			Fusicoccin 50uM
Exp1	Exp2	Exp3	Exp1	Exp2	Exp3	Exp1	Exp2	Exp3
12.3056	21.5318	34.357	75.8835	33.5851	21.662	11.5273	38.879	51.657
35.071	8.83869	8.921	78.9329	29.3157	23.256	9.70306	50.7553	29.559
16.9646	10.9054	14.032	61.2296	33.0933	53.29	18.4118	111.428	38.156
17.0541	4.89644	18.097	64.5124	29.3186	36.152	16.4347	107.171	38.457
17.7157	13.1346	28.847	44.3867	24.092	21.571	30.1645	69.1473	63.673
27.8571	12.179	16.594	35.5962	46.4346	31.705	25.3006	7.66281	48.253
17.4387	18.2399	20.238	38.2642	44.5696		66.6364	56.2027	38.807
50.2526	13.4748	46.758	40.4773	54.4207		10.3879	53.2096	78.142
15.8253	106.668	41.227	14.6968	30.6792		16.1218		69.145
17.7069	43.6018	18.915	22.5849	13.334		37.9542		37.181
31.4958	51.3142	7.788	41.924	39.4326		30.9259		77.185
37.2017	63.1413	27.652	4.93069	54.7359		12.2455		62.461
28.4176	13.7231	26.257	3.45719	22.9118		27.2914		29.116
32.797	9.79831	20.656	1.93206	8.82612		34.3334		62.438
12.3322	8.84	19.292	5.87962	11.6412		41.1446		20.634
50.0543		39.388	2.75088	14.3349		28.7189		9.342
9.56894		35.191	6.69831			30.4421
5.65219		19.52				64.359
28.1576
7.37119
4.74794
44.3452
22	15	18	17	16	6	18	8	16

## Sheet: Fig. 2c+f
14-3-3 thermal stability
14-3-3 +:	Exp1	Exp2	Exp3		mean	SD
Fig. 1c
Buffer	59.1	58.8	58.8		58.9	0.141421
TauS214A	58.8	58.8	58.5		58.7	0.141421
PKA-TauS214A	59.7	59.7	59.4		59.6	0.141421
TauS324A	58.8	58.8	58.8		58.8	7.10543e-15
PKA-TauS324A	59.7	59.4	59.7		59.6	0.141421
TauS214A/S324A	59.1	58.8	58.8		58.9	0.141421
PKA-TauS214A/S324A	59.1	59.1	58.8		59	0.141421
Tau	58.8	58.8	58.5		58.7	0.141421
PKA-Tau	60	60	60		60	0
CDK5-Tau	57.9	57.9	57.9		57.9	0
Fig. 1f
peptide pS2	59.7	59.7	59.7		59.7	7.10543e-15
peptide pS214	59.1	58.8	58.8		58.9	0.141421
peptide pS324	59.1	58.8	58.8		58.9	0.141421

## Sheet: Fig.2e+S1d
Anisotropy - phopho-peptide binding curves
Fig. 2e
Exp-1	peptide pS2			peptide pS214			peptide pS324
log[14-3-3ζ] (M)	replicate1	replicate2	replicate3	replicate1	replicate2	replicate3	replicate1	replicate2	replicate3
0.0004	268	274	272	223	223	225	215	216	215
0.0002	253	255	254	188	185	189	169	171	168
0.0001	241	244	243	149	148	149	126	129	127
5e-05	228	228	230	114	112	112	90	95	94
2.5e-05	218	219	219	82	80	82	67	70	71
1.25e-05	206	208	209	59	61	61	52	55	59
6.25e-06	197	199	199	47	46	46	45	47	47
3.125e-06	185	183	191	39	38	38	41	47	45
1.5625e-06	168	168	175	36	35	35	38	42	43
7.8125e-07	150	149	155	34	34	31	38	39	40
3.90625e-07	119	118	126	35	31	33	37	38	39
1.95313e-07	94	92	100	34	32	33	37	41	37
9.76563e-08	69	71	76	34	32	33	37	41	40
4.88281e-08	55	61	61	33	32	34	39	38	38
2.44141e-08	47	50	49	32	31	33	41	39	39
1.2207e-08	45	46	47	32	30	30	36	39	36
6.10352e-09	44	43	44	31	30	32	36	37	36
3.05176e-09	41	42	42	31	30	32	37	37	36
1.52588e-09	42	45	41	34	31	33	39	39	38
7.62939e-10	42	45	41	32	28	30	38	37	39
3.8147e-10	41	42	43	32	32	31	35	37	40
1.90735e-10	41	44	42	35	32	35	35	41	38
Supp Fig. S1d
Exp-2	peptide pS2			peptide pS214			peptide pS324				Exp-3	peptide pS2			peptide pS214			peptide pS324
log[14-3-3ζ] (M)	replicate1	replicate2	replicate3	replicate1	replicate2	replicate3	replicate1	replicate2	replicate3		log[14-3-3ζ] (M)	replicate1	replicate2	replicate3	replicate1	replicate2	replicate3	replicate1	replicate2	replicate3
0.0004	258	261	258	212	213	213	194	197	194		0.0004	255	254	255	210	209	207	190	192	192
0.0002	240	243	242	176	175	173	149	147	145		0.0002	239	237	239	175	172	173	149	148	147
0.0001	229	230	230	141	142	144	114	114	112		0.0001	227	227	226	139	139	139	114	112	109
5e-05	219	220	218	105	105	109	84	83	86		5e-05	216	216	218	105	107	104	82	86	84
2.5e-05	212	211	209	78	75	76	64	65	64		2.5e-05	207	208	209	73	76	76	62	64	62
1.25e-05	205	203	202	59	56	54	53	54	52		1.25e-05	201	201	201	55	55	58	52	54	52
6.25e-06	190	196	193	43	42	45	45	47	46		6.25e-06	192	190	189	46	45	45	44	47	46
3.125e-06	180	187	178	40	37	39	42	42	44		3.125e-06	181	181	182	38	38	39	42	43	41
1.5625e-06	163	169	161	33	34	33	40	40	41		1.5625e-06	166	163	167	34	32	38	38	43	39
7.8125e-07	139	146	141	33	30	34	38	43	37		7.8125e-07	143	141	146	33	34	34	40	40	40
3.90625e-07	111	117	109	34	30	32	42	40	39		3.90625e-07	116	112	118	32	32	32	40	40	36
1.95313e-07	88	94	86	31	30	31	39	40	38		1.95313e-07	90	83	92	32	32	32	39	42	38
9.76563e-08	65	72	66	31	31	33	38	40	41		9.76563e-08	68	64	69	33	31	32	40	42	40
4.88281e-08	54	55	52	32	31	31	41	38	40		4.88281e-08	55	53	56	31	32	32	37	40	38
2.44141e-08	49	49	47	29	31	29	39	38	40		2.44141e-08	46	47	48	29	32	31	38	38	37
1.2207e-08	43	46	43	32	28	30	38	41	38		1.2207e-08	40	44	42	31	30	30	36	39	37
6.10352e-09	40	44	42	31	29	31	40	40	40		6.10352e-09	40	42	40	32	31	28	41	40	38
3.05176e-09	42	42	41	30	28	31	39	39	38		3.05176e-09	40	41	39	32	31	31	38	38	39
1.52588e-09	42	44	43	30	28	33	38	38	38		1.52588e-09	40	41	41	31	32	33	39	37	39
7.62939e-10	38	44	43	31	30	33	39	37	36		7.62939e-10	40	40	39	29	30	31	38	38	38
3.8147e-10	43	43	42	29	30	31	38	41	38		3.8147e-10	41	42	41	33	31	32	38	38	39
1.90735e-10	40	40	41	30	29	28	39	36	37		1.90735e-10	40	42	38	31	30	30	38	37	38

## Sheet: Fig.  2g+S1e
Anisotropy - peptide competition assays
Fig. 2g
Exp-1	Tau		PKA-Tau		PKA-TauS214A		PKA-TauS324A		PKA-TauS2A		CDK5-Tau
[Tau] (M)	replicate1	replicate2	replicate1	replicate2	replicate1	replicate2	replicate1	replicate2	replicate1	replicate2	replicate1	replicate2	replicate3
5e-05	162	165	71	69	131	134	100	104	145	148	157	153	161
2.5e-05	159	160	67	70	113	114	106	110	152	152	154	152	154
1.25e-05	156	159	75	80	113	115	119	123	153	155	148	150	155
6.25e-06	153	156	96	96	123	124	134	135	158	155	152	147	157
3.125e-06	153	155	120	119	138	139	145	149	156	156	148	148	155
1.5625e-06	154	151	131	134	148	146	152	153	157	158	150	146	154
7.8125e-07	149	157	145	146	152	152	153	156	157	157	148	146	156
3.90625e-07	151	152	146	150	156	155	152	154	155	155	148	147	151
1.95313e-07	152	152	153	154	157	156	154	152	156	157	149	148	157
9.76563e-08	156	151	150	156	153	156	153	157	156	157	153	145	154
4.88281e-08	150	152	153	156	158	156	157	158	155	156	150	148	156
2.44141e-08	150	155	154	155	156	160	158	157	160	160	152	147	155
1.2207e-08	152	153	156	160	155	159	156	158	155	156	149	145	153
Supp Fig. S1e
Exp-2	Tau		PKA-Tau		PKA-TauS214A		PKA-TauS324A		PKA-TauS2A
[Tau] (M)	replicate1	replicate2	replicate1	replicate2	replicate1	replicate2	replicate1	replicate2	replicate1	replicate2
5e-05	161	162	71	74	132	135	99	100	142	141
2.5e-05	155	159	72	72	112	116	104	102	141	145
1.25e-05	150	156	77	80	109	111	118	117	146	146
6.25e-06	151	153	95	94	120	122	132	131	151	151
3.125e-06	153	150	120	121	133	136	141	144	152	152
1.5625e-06	150	151	131	134	142	145	146	149	151	152
7.8125e-07	150	152	143	146	147	147	150	151	150	151
3.90625e-07	148	150	144	145	148	150	150	151	142	151
1.95313e-07	150	149	144	152	149	153	151	154	150	149
9.76563e-08	151	150	146	154	147	152	152	156	150	152
4.88281e-08	147	147	147	152	150	156	152	156	150	150
2.44141e-08	149	147	150	151	151	153	152	155	154	151
1.2207e-08	145	147	151	152	151	154	153	152	153	151
Exp-3	Tau		PKA-Tau		PKA-TauS214A		PKA-TauS324A		PKA-TauS2A
[Tau] (M)	replicate1	replicate2	replicate1	replicate2	replicate1	replicate2	replicate1	replicate2	replicate1	replicate2
5e-05	164	165	72	73	132	133	98	99	144	146
2.5e-05	158	160	68	71	114	114	103	104	149	147
1.25e-05	159	158	78	81	110	115	118	121	153	153
6.25e-06	157	157	97	98	125	124	135	134	154	156
3.125e-06	156	158	115	122	140	138	139	147	155	154
1.5625e-06	154	157	131	135	147	145	149	151	155	157
7.8125e-07	157	158	145	146	149	149	152	154	155	156
3.90625e-07	152	154	147	151	153	153	150	154	153	156
1.95313e-07	154	156	152	156	154	156	157	158	157	153
9.76563e-08	151	152	151	157	153	155	156	156	157	154
4.88281e-08	152	154	154	156	157	158	155	159	156	157
2.44141e-08	155	154	153	147	156	155	154	158	157	158
1.2207e-08	148	151	149	141	153	148	150	159	154	153

## Sheet: Fig. 3b
Fig. 3b
WB quantification - Microtubule binding
blots:
WB quantification:
		Blot 1	Total	%of Total	Ratio S/P		Blot2	Total	%of Total	Ratio S/P		Blot3	Total	%of Total	Ratio S/P		Blot 0	Total	%of Total	Ratio S/P
MT: Tau_S	MT: Tau_S	1235.31		10.6884	0.119676		1164.6		13.0606	0.150227		2120.4		19.5903	0.243632		850.92		9.08594	0.0999399
MT: Tau_P	MT: Tau_P	10322.1	11557.4	89.3116			7752.27	8916.86	86.9394			8703.29	10823.7	80.4097			8514.32	9365.24	90.9141
MT: Tau+14-3-3_S	MT: Tau+14-3-3_S	1230.62		12.0199	0.136621		1541.84		17.0442	0.205462		2553.93		23.5318	0.307734		NA	NA	NA	NA
MT: Tau+14-3-3_P	MT: Tau+14-3-3_P	9007.54	10238.2	87.9801			7504.27	9046.11	82.9558			8299.17	10853.1	76.4682			NA	NA	NA	NA
MT: P-Tau_S	MT: P-Tau_S	2279.42		26.8608	0.367257		3634.18		37.0872	0.589501		3725		30.4887	0.438615		2934.35		28.4282	0.397198
MT: P-Tau_P	MT: P-Tau_P	6206.61	8486.03	73.1392			6164.83	9799.01	62.9128			8492.66	12217.7	69.5113			7387.61	10322	71.5718
MT: P-Tau+14-3-3_S	MT: P-Tau+14-3-3_S	3612.78		47.6844	0.911476		4357		38.9646	0.638393		5472.12		38.2395	0.619159		5135.97		56.0128	1.27339
MT: P-Tau+14-3-3_P	MT: P-Tau+14-3-3_P	3963.66	7576.44	52.3156			6824.95	11182	61.0354			8838	14310.1	61.7605			4033.32	9169.29	43.9872
S/P ratios:
Tau					Tau + 14-3-3					PKA-Tau					PKA-Tau + 14-3-3
Exp1	Exp2	Exp3	Exp0		Exp1	Exp2	Exp3	Exp0		Exp1	Exp2	Exp3	Exp0		Exp1	Exp2	Exp3	Exp0
0.119676	0.150227	0.243632	0.0999399		0.136621	0.205462	0.307734	na		0.367257	0.589501	0.438615	0.397198		0.911476	0.638393	0.619159	1.27339

## Sheet: Fig. 4a+d
Fig. 4a
p-Tau +14-3-3 surface coverage (%)
	PKA-Tau				Fyn-Tau				Cdk5-Tau
[14-3-3] (uM)	Exp1	Exp2	Exp3	Exp4	Exp1	Exp2	Exp3	Exp4	Exp1	Exp2	Exp3	Exp4
0	87.524	66.997	na	64.11	83.603	86.197	88.272	81.437	78.345	69.867	84.848	85.316
1	84.132	54.121	71.628	58.171	86.706	62.733	99.088	86.513	66.892	83.412	90.961	85.151
5	45.124	40.759	39.223	36.818	67.337	na	76.715	56.046	82.562	74.463	70.325	79.364
10	0.048	0.026	0.018	0.057	55.758	42.19	57.699	66.02	73.485	78.908	52.157	69.183
Fig. 4d
PKA-Tau (10 uM) +14-3-3 (10 uM) surface coverage (%)
		PKA-Tau+10uM 14-3-3			PKA-Tau+10uM 14-3-3ζ-R127A			PKA-TauS2A +10uM 14-3-3			PKA-TauS2A +10uM 14-3-3ζ-R127A
	Exp1	Exp2	Exp3	Exp1	Exp2	Exp3	Exp1	Exp2	Exp3	Exp1	Exp2	Exp3
replicate1	0.05	0.03	0.06	4.02	4.65	3.76	12.43	11.76	26.28	18.4	20.43	28.59
replicate2	0.07	0.02	0.03				10.28	15.14	17.77	17.85	34.34	30.06
replicate3	0.15	0.04	0.03

## Sheet: Fig. 5a
Fig. 5a
pS2-induced PKA-Tau condensation
	0 uM pS2						5 uM pS2						10 uM pS2						20 uM pS2
	Exp1			Exp2			Exp1			Exp2			Exp1			Epxp2			Exp1			Exp2
	replicate 1	replicate 2	replicate 3	replicate 1	replicate 2	replicate 3	replicate 1	replicate 2	replicate 3	replicate 1	replicate 2	replicate 3	replicate 1	replicate 2	replicate 3	replicate 1	replicate 2	replicate 3		replicate 2	replicate 3	replicate 1	replicate 2	replicate 3
	0.55	0.6	0.7	0.06	0.03	0.04	0.35	0.43	0.23	0.06	0.01	0.01	1.28	2.44	3	0.67	0.68	1.11	3.39	3.14	5.25	7.04	6.03	7.24

## Sheet: Fig. 6a
Fig. 6a
ThioT aggregation assay
	Time not corrected (h)	TauDK280 + heparin			TauDK280 + 14-3-3 + heparin			TauDK280 + 14-3-3			TauPKA-DK280 + heparin			TauPKA-DK280 + 14-3-3 + heparin			TauPKA-DK280 + 14-3-3			14-3-3 + heparin
		Exp1	Exp2	Exp3	Exp1	Exp2	Exp3	Exp1	Exp2	Exp3	Exp1	Exp2	Exp3	Exp1	Exp2	Exp3	Exp1	Exp2	Exp3	Exp1	Exp2	Exp3
	0.25	0.9375	2.8125	2.5	4.0625	4.6875	4.0625	-9.21875	2.8125	2.1875	16.2162	16.7568	18.3784	17.8378	21.6216	18.3784	5.94595	7.56757	7.02703	1.62162	1.62162	3.24324
	0.5	0.625	1.25	2.1875	2.1875	2.5	2.5	-9.14062	2.1875	1.875	17.2973	18.3784	20	17.2973	18.9189	19.4595	3.24324	3.78378	3.24324	-1.08108	0.540541	-1.62162
	0.75	1.875	1.25	2.1875	1.5625	2.1875	2.8125	-9.0625	1.5625	1.5625	20.5405	21.6216	24.3243	18.3784	20	18.9189	1.62162	2.7027	2.7027	-0.540541	0	-1.08108
	1	1.875	2.5	2.8125	0.9375	2.8125	2.5	-8.98438	0.9375	1.5625	24.3243	26.4865	27.027	20.5405	23.2432	20	1.62162	2.16216	1.62162	-2.16216	0.540541	0
	1.25	2.8125	2.8125	3.4375	1.5625	2.5	2.5	-8.90625	1.5625	0.9375	28.6486	27.5676	29.1892	21.6216	23.7838	22.7027	1.62162	2.16216	1.62162	-1.08108	0	0
	1.5	3.4375	3.75	4.375	2.1875	3.125	2.8125	-8.82812	0.3125	1.5625	29.7297	32.4324	32.973	23.7838	26.4865	21.6216	2.7027	1.08108	0.540541	-1.62162	-0.540541	-2.16216
	1.75	4.375	5.3125	5.3125	2.8125	3.4375	3.75	-8.75	0.9375	0	35.1351	35.1351	34.0541	25.9459	27.5676	23.7838	2.16216	2.16216	2.7027	-1.62162	0	-1.08108
	2	5.9375	5.625	6.25	4.0625	4.375	4.375	-8.67188	1.25	0.9375	37.2973	37.8378	36.7568	27.027	27.5676	26.4865	2.16216	1.08108	1.62162	-1.62162	-0.540541	-1.62162
	2.25	6.25	6.5625	6.5625	4.6875	5.3125	5	-8.59375	0.625	0.625	40	38.3784	38.9189	28.6486	30.8108	25.9459	1.08108	1.08108	1.08108	-2.16216	-0.540541	-2.16216
	2.5	7.5	8.125	8.125	5.625	5.9375	5.625	-8.51562	0.625	0.9375	41.0811	40.5405	42.7027	29.7297	31.3514	28.1081	1.08108	1.08108	3.24324	-1.62162	-1.62162	-1.62162
	2.75	8.4375	9.0625	9.0625	7.1875	7.8125	6.875	-8.4375	0.9375	0.3125	41.6216	43.7838	42.7027	30.2703	33.5135	29.7297	2.16216	1.62162	2.7027	-1.08108	-0.540541	-1.08108
	3	9.375	10	9.6875	8.125	9.0625	8.75	-8.35938	1.25	0	43.7838	44.8649	45.9459	31.3514	34.5946	30.2703	2.16216	2.16216	1.62162	-2.7027	-0.540541	-1.62162
	3.25	10.625	10.625	10.3125	9.6875	10.3125	9.6875	-8.28125	1.25	0	45.9459	46.4865	47.5676	33.5135	35.1351	31.3514	1.62162	0.540541	1.08108	-2.16216	-0.540541	-1.08108
	3.5	11.25	12.1875	11.25	11.5625	12.8125	11.25	-8.20312	0.9375	0.3125	47.027	49.1892	48.1081	34.0541	36.7568	31.8919	2.16216	3.24324	2.16216	-1.62162	-0.540541	-1.08108
	3.75	12.5	12.8125	11.25	14.6875	14.0625	12.8125	-8.125	0.9375	0.3125	50.8108	49.1892	49.1892	35.1351	37.8378	31.8919	1.62162	1.62162	1.62162	0	0	-0.540541
	4	13.4375	13.4375	13.125	15.625	15.3125	14.0625	-8.04688	0.9375	0.625	49.7297	50.2703	50.8108	36.2162	38.3784	33.5135	2.7027	2.7027	2.7027	-1.62162	0	-1.08108
	4.25	14.375	14.0625	13.4375	18.125	17.1875	15.625	-7.96875	0.9375	0.625	51.3514	52.973	52.4324	37.2973	40.5405	34.5946	2.7027	2.7027	2.16216	0	-0.540541	-0.540541
	4.5	14.6875	15	14.375	18.75	19.375	17.5	-7.89062	0.9375	0.3125	54.0541	54.0541	54.0541	38.9189	40	36.7568	2.16216	1.08108	1.62162	-2.16216	-0.540541	-1.08108
	4.75	15.625	15.625	15.625	21.5625	21.5625	18.75	-7.8125	0.3125	0.3125	52.973	55.6757	55.6757	38.9189	42.1622	35.6757	0.540541	2.7027	1.08108	-1.62162	-1.08108	-1.62162
	5	16.5625	17.8125	15	22.8125	23.125	21.25	-7.73438	0.9375	0.3125	56.2162	56.7568	56.2162	40	42.1622	37.2973	3.24324	1.08108	0	-1.08108	-0.540541	-1.62162
	5.25	16.875	17.8125	16.5625	24.6875	25	21.875	-7.65625	0.9375	0.625	57.2973	57.8378	57.8378	41.0811	41.6216	36.7568	3.24324	1.62162	2.16216	-1.08108	-1.08108	-3.24324
	5.5	17.8125	18.75	17.5	26.875	27.8125	23.75	-7.57812	0.625	0	58.3784	59.4595	60	41.0811	44.3243	38.3784	1.62162	1.08108	0	-1.08108	-1.08108	-2.16216
	5.75	19.0625	19.6875	18.4375	29.0625	28.125	24.6875	-7.5	1.25	0.625	59.4595	60.5405	60	42.7027	44.3243	38.9189	1.62162	2.16216	1.62162	-2.16216	0	0
	6	19.375	20.625	19.0625	30	29.6875	26.875	-7.42188	1.25	0.625	60	60	62.7027	42.1622	45.9459	40	1.62162	1.62162	2.16216	-0.540541	0	-1.62162
	6.25	20.625	22.5	20	32.5	32.1875	28.75	-7.34375	0.9375	0.3125	61.6216	62.7027	60	43.2432	46.4865	40	2.16216	1.62162	2.7027	-1.62162	-1.08108	-1.08108
	6.5	21.875	22.1875	20.625	33.4375	34.0625	29.6875	-7.26562	1.25	0.625	63.7838	62.7027	62.7027	44.8649	46.4865	41.0811	2.16216	2.16216	2.16216	-2.16216	-0.540541	-1.62162
	6.75	22.5	23.75	21.25	35.9375	35.625	31.875	-7.1875	0.9375	0.9375	64.3243	64.3243	63.2432	43.7838	47.027	40	1.62162	2.16216	2.16216	-2.7027	-1.08108	-1.08108
	7	23.4375	24.0625	21.5625	37.5	36.5625	33.4375	-7.10938	0.3125	1.25	64.3243	66.4865	64.8649	45.9459	48.6486	41.6216	2.16216	3.24324	2.16216	-2.16216	0	-1.62162
	7.25	24.0625	25	22.1875	38.75	38.4375	34.6875	-7.03125	1.25	0.9375	65.9459	66.4865	66.4865	45.9459	48.1081	42.7027	2.16216	2.16216	1.08108	-1.08108	-0.540541	-0.540541
	7.5	25	25.9375	23.125	40.3125	40	36.5625	-6.95312	1.5625	0	64.8649	67.5676	66.4865	47.027	48.6486	41.6216	2.7027	2.16216	1.08108	-1.62162	-0.540541	-1.08108
	7.75	25.625	26.25	24.0625	42.5	42.1875	37.5	-6.875	0.9375	0.9375	65.9459	68.1081	68.1081	47.5676	48.6486	43.7838	2.16216	2.7027	2.16216	-2.7027	-1.08108	-0.540541
	8	25.9375	27.8125	24.6875	44.0625	44.375	38.75	-6.79688	0.625	0.625	68.1081	68.6486	69.1892	48.6486	49.7297	44.8649	2.7027	2.7027	1.08108	-0.540541	-0.540541	-1.08108
	8.25	27.1875	28.4375	25.625	45.625	45.625	39.6875	-6.71875	0.3125	0.625	69.7297	68.6486	69.1892	48.1081	49.7297	44.3243	3.78378	2.16216	2.16216	-1.08108	-1.08108	-1.62162
	8.5	27.8125	28.4375	25	46.5625	46.875	41.25	-6.64062	0.9375	0.3125	69.7297	71.8919	70.2703	49.1892	51.3514	45.9459	3.78378	3.24324	1.62162	-1.08108	-1.08108	-1.62162
	8.75	28.4375	29.375	25.9375	49.0625	47.8125	42.5	-6.5625	0.625	0.625	70.8108	70.2703	71.3514	49.1892	51.3514	45.4054	1.62162	1.62162	1.62162	-2.16216	-0.540541	-0.540541
	9	30	30.3125	27.1875	49.6875	48.4375	43.125	-6.48438	0.9375	0.3125	70.2703	71.8919	71.3514	50.8108	52.973	44.3243	3.24324	2.16216	1.62162	-2.16216	-0.540541	0
	9.25	30.3125	31.5625	27.8125	50.9375	50.9375	45.3125	-6.40625	0.9375	0.9375	70.8108	73.5135	71.8919	51.8919	52.4324	44.8649	2.7027	2.16216	0.540541	-2.16216	0	-0.540541
	9.5	31.25	31.5625	28.4375	53.125	52.8125	47.5	-6.32812	0.3125	0.625	71.3514	71.8919	73.5135	51.8919	51.8919	45.9459	3.78378	1.08108	1.08108	-0.540541	-0.540541	-2.16216
	9.75	31.875	32.5	28.4375	55	54.0625	47.8125	-6.25	0.9375	0.9375	74.0541	74.5946	73.5135	52.4324	55.1351	48.1081	2.7027	3.24324	2.16216	-1.62162	0	-0.540541
	10	31.5625	33.4375	29.375	55.9375	55.625	49.375	-6.17188	0.625	0.625	75.1351	75.6757	73.5135	51.3514	54.0541	48.1081	2.7027	1.62162	3.78378	-1.62162	-0.540541	-1.62162
	10.25	33.125	34.0625	30	56.25	56.875	50.3125	-6.09375	1.5625	0.9375	74.0541	75.6757	74.5946	51.8919	55.6757	48.1081	3.78378	1.62162	1.62162	-2.16216	0	0
	10.5	33.4375	34.375	31.25	58.75	57.5	51.25	-6.01562	0.625	0.625	74.5946	75.6757	74.0541	51.8919	55.1351	48.1081	2.7027	2.7027	2.16216	-1.62162	-1.08108	-2.16216
	10.75	34.0625	34.6875	31.5625	60	59.375	52.8125	-5.9375	1.25	0.9375	75.6757	77.2973	76.2162	54.5946	55.1351	48.6486	4.32432	2.16216	2.7027	0	-0.540541	-1.08108
	11	35	35.9375	31.875	61.25	60	53.4375	-5.85938	0.9375	0	76.2162	78.3784	77.2973	52.973	56.7568	47.5676	2.7027	2.16216	2.16216	-1.08108	-1.08108	-1.08108
	11.25	35.3125	36.5625	32.8125	62.5	61.25	54.6875	-5.78125	0.9375	1.25	77.8378	77.8378	77.2973	54.0541	56.7568	50.2703	2.7027	2.16216	1.08108	-1.08108	-1.62162	-1.08108
	11.5	36.25	37.5	32.8125	63.4375	63.125	55.3125	-5.70312	1.25	1.25	78.9189	78.3784	76.2162	54.0541	57.8378	48.6486	3.24324	2.7027	2.16216	-0.540541	1.62162	-1.08108
	11.75	36.25	38.125	33.125	64.375	63.4375	57.5	-5.625	1.25	1.5625	80	78.9189	76.2162	55.1351	59.4595	50.2703	3.24324	2.16216	1.08108	-2.16216	-1.62162	-1.08108
	12	37.5	38.75	34.0625	65	64.6875	57.5	-5.54688	0.9375	0.625	78.9189	80	79.4595	55.1351	56.7568	50.2703	3.78378	3.24324	1.08108	-2.16216	-2.7027	-1.08108
	12.25	38.4375	39.0625	34.6875	66.875	65.625	59.0625	-5.46875	1.25	1.25	80	80	80	56.7568	57.8378	52.4324	3.24324	2.16216	1.62162	-2.16216	-0.540541	-0.540541
	12.5	38.75	40.3125	35	67.8125	67.8125	59.6875	-5.39062	1.25	0.3125	78.9189	81.0811	80	56.2162	58.3784	51.3514	3.24324	2.7027	0	-1.62162	0.540541	-0.540541
	12.75	39.375	40.3125	35.625	69.375	67.8125	60.9375	-5.3125	0.625	0.9375	80.5405	80	80.5405	56.7568	58.3784	51.3514	4.86486	2.16216	2.16216	-2.16216	0	-0.540541
	13	39.375	40.9375	35.3125	70	68.75	62.1875	-5.23438	1.25	0.9375	80	81.6216	80.5405	56.2162	58.3784	50.2703	3.24324	2.7027	2.7027	-2.16216	-0.540541	-1.62162
	13.25	40.625	40.9375	36.875	70.3125	70.3125	62.5	-5.15625	0.9375	0.3125	81.0811	83.2432	81.0811	57.8378	58.9189	51.3514	3.78378	2.7027	2.16216	0	-0.540541	-1.08108
	13.5	41.5625	42.5	36.5625	71.25	70.3125	62.8125	-5.07812	1.5625	0	81.0811	82.7027	79.4595	56.7568	58.9189	51.3514	3.78378	2.7027	2.7027	-1.08108	-1.08108	-1.62162
	13.75	41.875	43.125	37.5	72.1875	71.5625	64.0625	-5	1.5625	0.625	80.5405	82.1622	81.6216	58.3784	58.9189	52.973	2.16216	1.62162	1.62162	-1.62162	-1.08108	-1.08108
	14	42.1875	43.125	37.8125	73.4375	71.875	65.9375	-4.92188	1.25	0.625	80.5405	83.2432	81.0811	57.8378	59.4595	52.4324	3.78378	2.7027	2.16216	-1.62162	-0.540541	-1.62162
	14.25	43.125	44.0625	38.4375	75.3125	73.4375	66.25	-4.84375	1.5625	0	82.7027	84.8649	82.7027	58.3784	60.5405	51.3514	3.24324	2.16216	2.16216	-1.62162	-0.540541	-1.08108
	14.5	42.5	44.6875	38.4375	75.3125	74.0625	66.875	-4.76562	1.5625	0.9375	82.1622	84.3243	82.7027	57.8378	60.5405	52.4324	2.7027	2.16216	1.08108	-1.62162	-0.540541	-1.08108
	14.75	44.375	44.6875	39.375	75.9375	75.9375	67.1875	-4.6875	1.25	0.9375	83.7838	84.8649	84.3243	58.3784	61.0811	53.5135	2.7027	2.16216	1.62162	-2.16216	0	-1.08108
	15	45	45.3125	39.375	77.5	75.9375	68.125	-4.60938	0.3125	0.625	84.3243	83.2432	83.2432	58.9189	61.0811	54.0541	3.24324	2.7027	1.62162	-1.08108	-0.540541	-0.540541
	15.25	44.6875	46.875	40	78.125	77.8125	68.125	-4.53125	1.25	0.9375	83.2432	84.3243	84.3243	59.4595	62.1622	53.5135	2.7027	2.16216	1.62162	-2.16216	-1.08108	-0.540541
	15.5	45	46.5625	40.3125	78.75	77.1875	69.375	-4.45312	1.25	0.3125	83.7838	84.3243	84.8649	59.4595	62.1622	54.0541	4.32432	2.16216	1.08108	-0.540541	-1.08108	-0.540541
	15.75	45.625	47.1875	41.25	79.375	78.4375	70.9375	-4.375	0	1.25	84.8649	85.9459	84.3243	61.0811	60.5405	52.973	3.24324	1.62162	2.16216	-1.62162	-0.540541	-2.16216
	16	46.5625	47.5	41.875	80.3125	79.375	70.9375	-4.29688	1.5625	1.25	85.4054	85.9459	85.4054	58.9189	62.7027	54.0541	2.7027	1.62162	2.16216	-1.08108	-0.540541	-1.62162
	16.25	47.1875	48.125	41.25	81.25	80.3125	71.25	-4.21875	1.5625	0.625	85.9459	87.5676	84.8649	58.9189	62.7027	52.973	3.78378	2.16216	2.16216	-2.16216	0.540541	-1.08108
	16.5	48.4375	48.75	42.1875	82.5	80.625	71.875	-4.14062	1.25	0.9375	85.9459	85.9459	85.4054	60.5405	63.7838	54.0541	3.24324	2.7027	2.16216	-2.7027	-1.08108	-1.08108
	16.75	48.75	49.6875	43.125	82.5	82.1875	72.8125	-4.0625	1.5625	0.625	87.027	88.1081	86.4865	59.4595	62.7027	54.5946	3.24324	2.16216	1.08108	-2.16216	-1.08108	-2.16216
	17	49.375	49.375	43.125	83.4375	83.4375	74.0625	-3.98438	1.25	0.625	87.5676	88.1081	87.027	61.6216	62.7027	53.5135	2.7027	2.7027	2.16216	-2.16216	-1.62162	-1.62162
	17.25	49.375	49.6875	43.125	84.0625	83.125	73.75	-3.90625	0.3125	0.9375	84.3243	88.1081	86.4865	61.0811	64.3243	54.0541	4.32432	1.62162	1.62162	-1.08108	-0.540541	0
	17.5	49.375	50.3125	43.125	85	84.0625	73.4375	-3.82812	0.9375	0.625	88.1081	87.027	86.4865	61.6216	63.7838	54.5946	3.24324	0.540541	1.08108	-1.08108	-0.540541	-2.16216
	17.75	50	50.9375	44.6875	85.3125	84.6875	75.625	-3.75	1.5625	1.25	87.027	89.1892	88.6486	60.5405	63.2432	56.2162	3.24324	2.16216	1.62162	-1.08108	-1.08108	-1.08108
	18	50.9375	51.5625	44.375	85.625	84.6875	76.25	-3.67188	1.25	0.625	87.027	88.1081	88.1081	61.0811	64.3243	54.0541	3.24324	1.08108	2.16216	-1.62162	-1.62162	-1.62162
	18.25	50.625	52.1875	44.375	86.5625	85.625	76.5625	-3.59375	1.25	0.9375	88.1081	88.6486	87.027	62.1622	64.8649	56.2162	3.24324	2.7027	2.16216	-1.62162	-1.08108	-2.16216
	18.5	51.5625	52.1875	44.375	87.8125	85.3125	77.1875	-3.51562	1.25	0.9375	89.1892	90.2703	87.5676	63.2432	64.8649	55.6757	3.24324	2.16216	1.62162	-1.08108	-1.08108	-0.540541
	18.75	51.5625	52.8125	45.3125	88.125	85.9375	76.5625	-3.4375	0.3125	0.9375	90.2703	89.1892	88.6486	62.1622	63.7838	56.2162	2.7027	1.08108	2.16216	-1.08108	-1.08108	-0.540541
	19	52.5	52.5	45	87.1875	87.5	78.4375	-3.35938	0.9375	0.9375	88.1081	90.8108	88.1081	61.6216	62.7027	56.7568	3.24324	2.16216	1.62162	-1.08108	-1.62162	-2.16216
	19.25	53.125	52.8125	45.9375	88.75	88.125	77.8125	-3.28125	0.9375	0.625	88.1081	91.3514	89.1892	62.7027	65.9459	56.7568	3.24324	2.7027	1.62162	-1.62162	-1.08108	-1.08108
	19.5	52.5	53.75	46.5625	89.6875	88.4375	79.0625	-3.20312	0.625	-0.3125	88.6486	90.2703	88.6486	62.1622	64.8649	57.8378	2.7027	2.16216	1.08108	-0.540541	0	-1.62162
	19.75	53.75	54.375	46.5625	90	89.0625	79.6875	-3.125	0.3125	0.625	88.6486	89.7297	88.6486	62.7027	65.9459	57.8378	4.32432	2.16216	1.62162	-1.08108	0	-2.16216
	20	54.6875	55	46.5625	90.625	89.375	79.6875	-3.04688	0.9375	0.9375	89.1892	92.4324	89.1892	62.7027	65.4054	55.6757	2.7027	2.16216	1.08108	-1.62162	-1.08108	-2.7027
	20.25	54.375	55.9375	47.1875	90.9375	90	80.3125	-2.96875	0.9375	0.625	90.8108	92.4324	88.6486	62.1622	65.9459	57.2973	2.7027	2.16216	1.62162	-0.540541	-1.62162	-1.08108
	20.5	55	55.625	47.8125	90.9375	90	81.875	-2.89062	1.25	1.25	91.3514	90.8108	88.1081	62.7027	65.9459	56.2162	4.32432	2.7027	1.62162	-1.62162	-0.540541	-1.08108
	20.75	54.6875	56.25	47.5	90.9375	90.9375	80.9375	-2.8125	1.25	0.3125	90.2703	91.8919	91.3514	63.7838	66.4865	57.2973	3.24324	2.7027	1.62162	-1.08108	-0.540541	-2.7027
	21	55.625	56.875	48.125	91.875	91.25	82.5	-2.73438	1.5625	0.625	91.3514	93.5135	89.7297	63.2432	65.4054	56.2162	4.32432	2.7027	1.62162	-1.08108	-1.08108	-1.62162
	21.25	55.3125	57.1875	48.4375	92.1875	91.5625	81.5625	-2.65625	1.25	0.3125	90.8108	92.973	89.1892	62.7027	65.9459	56.7568	2.7027	2.16216	2.16216	-1.62162	-1.08108	-1.08108
	21.5	56.875	57.1875	48.4375	93.125	91.875	82.8125	-2.57812	1.5625	0.3125	90.2703	91.3514	90.2703	63.2432	65.4054	57.2973	3.24324	3.24324	2.16216	-1.62162	-0.540541	-2.16216
	21.75	57.5	57.5	49.0625	93.75	92.8125	83.125	-2.5	0.9375	0.625	90.8108	91.3514	91.8919	63.7838	67.027	58.9189	2.7027	2.7027	2.7027	-2.16216	-1.08108	-1.62162
	22	58.125	58.75	48.125	94.0625	92.5	83.125	-2.42188	0.3125	0.625	91.8919	91.3514	89.7297	64.3243	67.5676	57.2973	3.24324	1.62162	2.7027	-1.08108	-1.08108	-1.62162
	22.25	57.8125	59.6875	49.6875	94.6875	93.4375	83.4375	-2.34375	1.25	0.9375	92.973	94.0541	88.6486	63.7838	67.027	58.3784	3.24324	2.16216	1.08108	-2.16216	-0.540541	-1.62162
	22.5	58.125	59.0625	49.6875	95.3125	93.125	83.75	-2.26562	0.9375	0.9375	91.3514	92.973	91.8919	64.8649	65.9459	57.2973	4.32432	2.16216	1.08108	-2.16216	-0.540541	-2.7027
	22.75	58.4375	59.0625	50.3125	95.3125	94.6875	83.125	-2.1875	1.25	1.25	91.8919	92.4324	90.8108	63.7838	65.9459	57.8378	2.7027	1.62162	2.16216	-1.08108	-2.7027	-1.62162
	23	59.375	60	50	95.9375	94.375	85	-2.10938	0.9375	0.9375	92.4324	92.973	91.8919	64.8649	66.4865	58.3784	5.40541	2.7027	1.62162	-1.62162	-2.16216	-1.08108
	23.25	59.0625	60	50.9375	97.1875	95	85.9375	-2.03125	0.3125	1.25	91.8919	93.5135	91.8919	64.3243	66.4865	58.3784	2.7027	2.7027	3.78378	-2.16216	-1.08108	-0.540541
	23.5	58.75	60.3125	51.25	95.3125	94.6875	85.625	-1.95312	1.25	0.9375	92.973	94.5946	90.8108	63.7838	68.1081	57.8378	2.7027	2.16216	1.62162	-2.16216	-1.62162	-1.08108
	23.75	60.625	61.5625	51.875	96.5625	95.625	85	-1.875	0.625	1.25	92.4324	92.973	92.4324	64.8649	67.027	57.8378	3.24324	1.08108	1.08108	-1.08108	-1.08108	-1.08108
	24	60.625	60.9375	50.625	96.25	95.3125	85.625	-1.79688	1.25	0.625	92.973	92.973	91.8919	64.8649	67.027	58.3784	2.7027	1.62162	2.16216	-2.7027	-1.08108	-1.08108
	24.25	60	61.25	51.5625	96.875	96.5625	86.25	-1.71875	1.25	1.25	93.5135	94.0541	92.4324	64.3243	67.5676	58.3784	3.24324	1.08108	1.62162	-2.16216	-1.62162	-0.540541
	24.5	60	61.5625	51.875	97.1875	95.3125	85.3125	-1.64062	1.25	0.625	92.973	92.4324	91.8919	65.4054	66.4865	58.9189	2.16216	2.7027	1.62162	-1.62162	-0.540541	-1.62162
	24.75	60.9375	61.5625	51.5625	97.8125	97.1875	86.875	-1.5625	0.9375	0.3125	93.5135	93.5135	91.3514	64.8649	67.027	57.8378	3.24324	1.62162	2.16216	-2.16216	0	-1.62162
	25	61.25	62.1875	51.875	97.1875	97.8125	85.9375	-1.48438	1.25	0.625	93.5135	94.5946	90.8108	65.9459	68.1081	58.9189	3.78378	2.7027	2.16216	-2.7027	-1.08108	-2.7027
	25.25	61.25	62.8125	52.1875	97.1875	97.1875	86.25	-1.40625	0.3125	0.9375	91.8919	94.0541	92.973	64.3243	68.1081	57.8378	3.78378	0	1.08108	-1.62162	-1.08108	-1.62162
	25.5	60.9375	62.5	52.1875	98.75	97.1875	87.5	-1.32812	1.25	0.625	93.5135	93.5135	92.4324	65.4054	68.1081	58.3784	3.78378	2.7027	1.08108	-1.62162	-1.62162	-2.7027
	25.75	61.875	63.75	53.125	98.75	97.5	87.5	-1.25	0.9375	0.9375	93.5135	93.5135	92.973	65.4054	68.1081	57.2973	3.78378	1.62162	1.62162	-1.62162	-0.540541	-1.08108
	26	62.5	63.125	52.8125	98.125	97.8125	87.1875	-1.17188	0.9375	1.25	93.5135	94.0541	92.4324	65.4054	68.1081	58.3784	3.24324	1.08108	1.08108	-2.7027	-1.62162	-2.16216
	26.25	63.4375	63.75	52.8125	98.75	98.125	86.875	-1.09375	0.9375	0.9375	94.5946	94.5946	93.5135	64.8649	66.4865	56.7568	3.24324	1.62162	1.62162	-1.08108	-1.08108	-1.62162
	26.5	62.8125	63.4375	53.125	99.0625	97.8125	87.8125	-1.01562	1.25	0.625	93.5135	94.5946	92.973	65.4054	68.1081	57.2973	2.16216	1.62162	1.62162	-1.08108	-3.24324	-1.62162
	26.75	63.125	64.375	53.75	98.75	98.75	88.4375	-0.9375	0.625	0.3125	94.5946	96.2162	93.5135	65.4054	67.5676	58.9189	3.78378	2.16216	2.16216	-1.62162	-1.62162	-2.7027
	27	63.4375	64.6875	54.0625	99.375	98.75	89.0625	-0.859375	0.625	0.9375	94.5946	94.5946	94.0541	64.8649	67.027	58.3784	3.24324	1.62162	1.62162	-2.7027	-0.540541	-1.62162
	27.25	64.0625	64.0625	54.375	100.625	98.4375	89.375	-0.78125	0.3125	0.3125	96.2162	95.6757	91.8919	63.7838	67.027	57.2973	2.7027	2.7027	1.62162	-1.62162	-1.62162	-2.16216
	27.5	64.6875	64.0625	53.4375	99.375	99.0625	88.75	-0.703125	0.3125	0.9375	94.0541	95.6757	94.0541	64.3243	67.5676	57.8378	1.62162	1.08108	1.08108	-1.08108	-1.08108	-1.08108
	27.75	64.375	65.625	54.0625	99.375	100.312	88.75	-0.625	0.625	0.625	94.0541	95.1351	92.973	64.8649	67.5676	57.2973	2.7027	2.16216	2.16216	-3.24324	-1.62162	-1.08108
	28	65	65	54.0625	100	99.375	89.0625	-0.546875	1.25	0.3125	94.5946	95.1351	92.4324	63.2432	66.4865	56.2162	3.24324	2.7027	1.62162	-1.62162	-1.08108	-2.7027
	28.25	65.9375	65	54.6875	99.6875	100	88.4375	-0.46875	0.625	0.9375	94.0541	96.2162	91.8919	64.3243	67.027	57.2973	3.24324	1.08108	1.62162	-1.62162	-1.08108	-2.16216
	28.5	64.6875	66.875	53.75	100	99.6875	86.875	-0.390625	0	0.625	94.0541	96.2162	94.0541	64.3243	65.9459	56.7568	3.24324	2.16216	1.08108	-2.16216	-1.62162	-1.62162
	28.75	66.25	65.625	54.375	100	99.6875	88.75	-0.3125	1.25	0.3125	95.6757	94.5946	93.5135	64.8649	67.027	57.8378	2.7027	2.16216	2.7027	-1.62162	-2.16216	-1.62162
	29	65	65.9375	55.3125	101.25	100.625	89.375	-0.234375	0.625	0.9375	94.0541	95.1351	94.0541	63.7838	67.027	57.2973	3.24324	1.62162	2.16216	-2.16216	-2.16216	-2.7027
	29.25	65.3125	66.875	54.375	100.312	99.6875	88.75	-0.15625	0.9375	0.9375	95.1351	96.2162	94.0541	65.4054	67.5676	57.8378	2.7027	1.08108	1.62162	-2.16216	-3.24324	-1.62162
	29.5	66.25	67.1875	56.25	100.625	100.312	90.3125	-0.078125	0.3125	0	94.0541	95.6757	94.0541	65.4054	67.5676	57.2973	2.7027	2.7027	1.08108	-2.16216	-2.16216	-2.16216
	29.75	65.9375	68.125	54.6875	100.938	100.938	90	0	0.625	0.3125	95.6757	96.2162	94.0541	67.027	67.027	56.7568	2.16216	1.62162	1.62162	-1.62162	-1.08108	-1.62162
	30	65.625	67.8125	55.3125	101.875	101.562	89.375	0.078125	0.9375	0.625	94.0541	96.2162	94.5946	64.8649	67.027	57.2973	2.7027	2.16216	1.08108	-2.7027	-2.16216	-2.16216
	30.25	67.1875	68.4375	56.25	100.938	101.562	89.6875	0.15625	0.9375	0.3125	95.6757	96.2162	94.5946	64.8649	67.027	58.3784	3.24324	1.08108	2.16216	-2.16216	-2.7027	-3.24324
	30.5	68.125	68.4375	55.9375	100.312	100.312	89.6875	0.234375	-0.3125	0.3125	95.6757	96.7568	94.5946	65.4054	67.5676	57.8378	3.24324	2.16216	1.08108	-2.16216	-1.62162	-1.62162
	30.75	68.4375	68.75	55.9375	102.188	100.938	90.625	0.3125	0.625	0.625	95.6757	96.7568	93.5135	64.8649	67.027	58.3784	2.16216	3.24324	1.62162	-1.62162	-1.08108	-2.16216
	31	67.8125	69.0625	56.5625	101.25	100.625	90.3125	0.390625	0.9375	1.25	96.2162	97.8378	94.5946	64.8649	68.1081	57.2973	3.24324	1.62162	2.7027	-1.62162	-1.62162	-1.62162
	31.25	68.4375	68.4375	56.875	102.188	101.875	91.25	0.46875	0.9375	0.625	97.8378	97.8378	95.6757	63.2432	67.5676	56.7568	3.78378	1.62162	1.62162	-2.16216	-0.540541	-1.62162
	31.5	68.125	69.0625	56.25	101.875	101.562	90.625	0.546875	0.3125	0.625	96.2162	98.3784	96.2162	64.8649	68.1081	56.7568	3.24324	1.62162	1.62162	-2.16216	-1.08108	-2.7027
	31.75	68.125	69.375	56.875	102.5	102.5	90.9375	0.625	1.25	0.625	96.7568	96.2162	95.6757	64.3243	67.5676	57.8378	1.62162	1.62162	1.08108	-2.7027	-2.16216	-1.62162
	32	68.75	70	56.875	103.438	102.188	90.9375	0.703125	1.5625	0.625	96.2162	97.2973	95.1351	64.8649	69.1892	58.3784	3.24324	1.62162	1.08108	-2.16216	-1.62162	-3.24324
	32.25	69.6875	69.6875	56.875	102.188	101.562	91.5625	0.78125	0.625	0.3125	95.6757	96.7568	94.5946	64.8649	68.1081	56.7568	3.78378	1.62162	2.7027	-1.62162	-1.62162	-1.08108
	32.5	69.375	70	56.875	103.125	103.125	92.1875	0.859375	0.3125	0	96.7568	98.3784	95.6757	64.8649	67.5676	57.8378	2.16216	1.62162	0.540541	-1.62162	-2.7027	-2.16216
	32.75	70.625	70.625	57.5	102.812	103.125	92.1875	0.9375	0.625	0.3125	97.2973	98.9189	96.2162	64.3243	65.9459	57.2973	2.7027	1.08108	0.540541	-2.7027	-1.62162	-2.16216
	33	70	71.25	57.8125	102.5	103.125	91.875	1.01562	0.625	0.625	96.7568	97.8378	95.6757	64.8649	68.6486	55.6757	2.7027	2.7027	2.16216	-1.62162	-2.16216	-2.16216
	33.25	70.9375	71.25	58.125	103.125	103.125	91.875	1.09375	1.25	0	97.2973	98.3784	95.1351	65.9459	68.1081	57.8378	3.24324	2.16216	2.16216	-1.62162	-0.540541	-2.16216
	33.5	70	71.875	58.125	103.125	103.438	91.25	1.17188	1.25	0.625	97.8378	97.2973	95.6757	66.4865	68.6486	57.8378	2.16216	1.62162	2.16216	-1.62162	-1.62162	-1.62162
	33.75	71.5625	71.25	58.125	104.062	103.438	90.9375	1.25	0.625	0.3125	96.7568	97.8378	94.5946	64.8649	69.1892	57.2973	3.24324	2.16216	1.08108	-3.24324	-2.16216	-2.16216
	34	71.25	71.25	58.4375	103.75	102.812	92.8125	1.32812	0.625	0.625	98.3784	99.4595	96.7568	64.8649	67.5676	58.3784	3.78378	1.62162	0.540541	-3.24324	-1.08108	-2.7027
	34.25	71.25	72.1875	58.125	102.5	103.125	91.875	1.40625	1.25	0.9375	97.8378	98.9189	94.0541	65.4054	68.1081	58.3784	2.7027	2.16216	2.16216	-1.62162	-1.62162	-1.62162
	34.5	72.1875	71.875	59.0625	103.125	102.812	91.5625	1.48438	0.625	0.9375	98.9189	99.4595	95.6757	65.9459	68.1081	58.3784	3.78378	2.16216	1.62162	-1.08108	-1.62162	-1.62162
	34.75	71.875	72.5	58.75	103.75	103.75	92.1875	1.5625	0.625	0.3125	98.3784	98.9189	97.2973	63.7838	67.5676	57.8378	4.32432	1.08108	2.16216	-1.62162	-1.08108	-2.16216
	35	71.875	73.4375	59.375	104.062	103.75	92.5	1.64062	1.25	0.625	97.8378	99.4595	96.2162	65.9459	68.6486	57.2973	2.7027	1.62162	1.08108	-2.16216	-1.62162	-2.16216
	35.25	71.875	72.8125	58.75	104.062	103.125	92.5	1.71875	0.3125	0	98.3784	99.4595	96.2162	64.3243	68.1081	58.3784	2.7027	1.62162	1.62162	-0.540541	-2.16216	-3.24324
	35.5	72.1875	73.125	59.0625	104.062	104.688	92.1875	1.79688	0	0.3125	97.8378	98.9189	96.7568	64.8649	67.5676	57.2973	3.24324	2.7027	1.62162	-2.7027	-1.08108	-2.7027
	35.75	72.8125	72.8125	59.375	103.125	102.812	92.8125	1.875	0.625	0.3125	99.4595	98.9189	96.7568	63.7838	67.5676	58.3784	2.16216	0.540541	1.08108	-1.62162	-0.540541	-2.16216
	36	72.8125	74.0625	59.375	103.125	103.438	93.125	1.95312	0.625	0.3125	96.7568	100.541	97.2973	63.7838	68.1081	56.7568	1.62162	1.62162	1.08108	-1.62162	-1.62162	-2.16216
	36.25	72.5	75.3125	59.375	103.75	104.375	93.4375	2.03125	0.3125	0.3125	97.8378	101.622	96.7568	65.4054	68.6486	58.3784	2.7027	2.16216	1.62162	-3.24324	-3.24324	-1.08108
	36.5	73.125	73.4375	58.75	104.375	104.688	92.8125	2.10938	0	0.625	99.4595	100	97.2973	64.3243	67.027	57.2973	2.7027	1.62162	1.08108	-1.08108	-1.62162	-2.16216
	36.75	72.8125	73.75	60.625	104.062	103.75	92.1875	2.1875	0.625	0	97.8378	98.9189	96.7568	65.4054	67.027	56.7568	2.16216	1.08108	0.540541	-2.16216	-1.08108	-2.16216
	37	73.125	73.75	60	104.062	103.75	93.4375	2.26562	0.625	0	99.4595	100	97.2973	65.9459	68.1081	57.2973	1.62162	1.62162	0.540541	-2.7027	-1.62162	-1.62162
	37.25	72.8125	74.6875	59.375	104.688	104.375	92.5	2.34375	0.9375	0.625	99.4595	100	97.2973	65.4054	68.1081	56.7568	3.24324	1.62162	1.62162	-1.62162	-0.540541	-2.16216
	37.5	74.375	74.375	60	104.375	105	93.75	2.42188	0.625	0.3125	101.081	99.4595	97.2973	64.3243	69.1892	56.7568	2.7027	1.62162	0	-1.62162	-2.16216	-1.62162
	37.75	74.375	75.3125	59.375	103.75	104.688	93.4375	2.5	0.9375	0.625	100	98.9189	96.7568	64.3243	67.5676	57.2973	2.7027	1.62162	1.08108	-2.16216	-1.62162	-1.08108
	38	74.0625	74.375	60	104.062	104.062	92.8125	2.57812	0.3125	0.3125	100	98.9189	97.2973	65.4054	67.027	56.7568	2.7027	1.62162	1.08108	-2.16216	-1.62162	-1.62162
	38.25	73.4375	75.3125	61.25	104.375	105.312	93.4375	2.65625	-0.3125	0.9375	99.4595	100.541	97.2973	65.4054	68.6486	56.7568	2.16216	1.62162	1.08108	-0.540541	-1.62162	-2.16216
	38.5	74.375	74.6875	61.5625	104.375	105.625	93.125	2.73438	0.9375	0.3125	99.4595	100.541	97.8378	64.8649	67.5676	58.3784	1.62162	0.540541	-1.08108	-2.7027	-2.16216	-1.62162
	38.75	74.0625	75.625	60.3125	104.688	104.062	92.8125	2.8125	0.625	0.3125	100.541	98.9189	97.2973	64.8649	67.027	57.2973	2.16216	1.62162	0.540541	-3.24324	-1.62162	-2.16216
	39	75	75.3125	60.3125	104.688	105.312	93.75	2.89062	0.3125	0.3125	100	100	97.2973	64.8649	68.1081	56.7568	2.7027	0.540541	2.16216	-2.16216	-1.08108	-2.16216
	39.25	75.625	75.625	60.625	104.375	104.375	93.4375	2.96875	1.25	0.3125	99.4595	100	97.8378	64.8649	67.5676	57.8378	2.16216	1.62162	1.08108	-3.78378	-1.62162	-1.08108
	39.5	75.625	76.875	61.25	105	104.688	94.0625	3.04688	0.625	0	100	101.622	97.2973	63.7838	68.1081	58.3784	2.16216	0.540541	1.08108	-2.7027	-0.540541	-2.16216
	39.75	75.3125	76.25	61.25	104.688	105.312	94.0625	3.125	0.3125	0.3125	99.4595	101.622	97.8378	63.7838	67.5676	55.6757	1.62162	1.08108	0.540541	-2.7027	-1.62162	-1.08108
	40	75.3125	76.25	60.3125	105	105.312	94.0625	3.20312	0.9375	0	98.9189	101.081	97.2973	65.9459	69.1892	57.2973	3.78378	1.62162	1.62162	-2.16216	-1.08108	-3.24324
	40.25	75.3125	76.25	60.3125	105.312	105.625	94.0625	3.28125	0.3125	0.625	99.4595	100.541	97.8378	64.8649	67.5676	56.7568	2.16216	2.7027	1.08108	-1.62162	-1.08108	-1.08108
	40.5	75.9375	76.25	60.9375	105.312	105.625	94.0625	3.35938	0.3125	0.3125	99.4595	101.081	98.3784	64.8649	67.027	58.3784	2.7027	2.16216	0.540541	-2.7027	-1.08108	-2.16216
	40.75	75.9375	76.875	60.9375	105	105.625	94.375	3.4375	0.625	0.9375	100	100.541	98.3784	64.3243	68.6486	58.3784	1.62162	1.62162	1.08108	-1.08108	-0.540541	-1.62162
	41	76.5625	77.1875	60.9375	104.688	105.312	95	3.51562	1.25	-0.3125	98.9189	100.541	98.3784	64.8649	68.1081	57.8378	2.7027	2.16216	1.62162	-2.16216	-1.08108	-3.24324
	41.25	76.5625	76.875	61.875	104.688	105	93.75	3.59375	0.625	0.3125	100.541	100.541	98.9189	65.9459	68.1081	57.2973	2.7027	2.7027	2.16216	-2.7027	-1.08108	-2.16216
	41.5	76.25	76.875	60.625	104.375	105.625	93.75	3.67188	0.625	0.625	98.9189	102.162	98.3784	63.7838	67.027	56.7568	2.7027	1.08108	1.08108	-2.16216	-2.16216	-2.16216
	41.75	76.875	77.8125	62.1875	105.938	105.312	94.375	3.75	0.625	0.9375	100	100.541	98.3784	64.8649	67.5676	57.2973	2.16216	1.62162	1.08108	-1.62162	-2.16216	-2.7027
	42	76.875	76.875	60	105.312	105.938	95	3.82812	0	0.625	99.4595	100.541	99.4595	65.4054	66.4865	57.8378	3.78378	2.16216	1.08108	-2.7027	-2.16216	-1.08108
	42.25	77.1875	77.5	61.875	105.312	106.875	94.375	3.90625	0.3125	0.3125	101.081	102.703	97.8378	63.7838	68.6486	57.8378	2.7027	0.540541	1.08108	-2.16216	-1.62162	-2.16216
	42.5	76.875	77.1875	63.4375	105.938	106.562	94.0625	3.98438	0.625	0.9375	100.541	100	96.7568	64.8649	66.4865	57.2973	2.7027	1.08108	-0.540541	-2.16216	-2.7027	-2.7027
	42.75	76.5625	78.4375	61.5625	105.625	105.312	94.375	4.0625	0.625	0.9375	100.541	100.541	96.7568	64.3243	67.027	57.8378	2.16216	1.08108	1.08108	-2.16216	-2.16216	-2.7027
	43	77.8125	78.4375	61.25	104.688	105.938	95	4.14062	0.625	0.3125	101.081	101.622	97.2973	64.8649	67.5676	56.7568	1.62162	1.08108	0.540541	-3.24324	-1.08108	-2.16216
	43.25	76.875	78.4375	61.25	105.312	105.625	93.4375	4.21875	0.625	0.9375	101.081	100	97.8378	65.4054	67.5676	56.7568	2.7027	1.62162	1.08108	-2.7027	-1.62162	-1.62162
	43.5	77.5	78.4375	62.1875	105.312	106.25	93.75	4.29688	0.9375	0	101.081	100.541	97.2973	65.4054	66.4865	57.2973	2.7027	2.16216	2.16216	-2.16216	-1.62162	-2.7027
	43.75	78.4375	78.125	61.5625	105.625	105.625	95.3125	4.375	0	0	100	103.243	97.8378	64.3243	67.027	55.1351	2.7027	1.62162	3.24324	-2.7027	-1.08108	-2.16216
	44	78.125	77.8125	61.875	105.625	105.312	94.375	4.45312	-0.625	0.9375	101.081	101.622	97.8378	63.7838	66.4865	55.6757	1.62162	2.16216	1.08108	-1.62162	-1.62162	-2.16216
	44.25	78.125	79.375	61.875	105.938	106.875	95	4.53125	0.625	0	101.622	100.541	97.8378	64.3243	66.4865	56.7568	2.16216	0.540541	0.540541	-2.16216	-0.540541	-3.24324
	44.5	78.125	79.375	61.25	105.625	105.312	94.375	4.60938	0.9375	0.9375	101.081	101.081	97.2973	64.3243	67.027	55.6757	3.24324	0.540541	1.08108	-2.16216	-2.7027	-2.7027
	44.75	78.4375	79.375	62.5	104.688	105.938	94.0625	4.6875	0.625	0.3125	101.622	101.081	98.3784	62.7027	67.5676	55.6757	2.7027	1.08108	1.62162	-2.16216	-1.08108	-2.16216
	45	78.125	78.75	62.1875	105.625	105.938	95	4.76562	0.625	0	100	101.081	97.2973	64.3243	68.1081	56.7568	3.24324	1.08108	1.08108	-2.16216	-0.540541	-1.62162
	45.25	78.125	78.4375	61.875	105.625	105.938	94.0625	4.84375	0.9375	0.625	101.622	98.9189	96.7568	64.3243	67.5676	56.7568	3.78378	1.62162	1.08108	-2.16216	-1.62162	-1.62162
	45.5	79.375	77.5	61.875	105.938	106.562	93.75	4.92188	0.625	0.3125	100	100.541	97.8378	64.8649	67.027	57.8378	2.7027	1.62162	2.16216	-1.62162	-1.08108	-2.16216
	45.75	78.4375	78.4375	61.875	105.312	105	93.75	5	0.625	0	99.4595	100.541	97.2973	63.7838	67.5676	56.2162	3.78378	1.08108	1.62162	-1.62162	-3.24324	-1.08108
	46	79.0625	78.75	62.8125	104.688	105.938	93.75	5.07812	0.625	-0.3125	98.3784	100	97.2973	63.2432	66.4865	56.2162	2.7027	0.540541	1.08108	-2.16216	-1.62162	-2.16216
	46.25	77.8125	79.375	61.25	105.312	106.562	94.375	5.15625	0	0.3125	99.4595	101.081	97.8378	63.7838	65.4054	56.7568	3.78378	1.08108	2.16216	-2.16216	-2.7027	-1.62162
	46.5	79.375	79.0625	62.5	105	106.25	93.75	5.23438	1.25	0.3125	100.541	100.541	95.6757	63.7838	66.4865	56.2162	2.7027	2.16216	2.16216	-1.08108	-2.16216	-3.24324
	46.75	79.375	79.6875	61.875	105	106.875	94.0625	5.3125	0.3125	0.3125	100.541	99.4595	97.2973	63.7838	66.4865	56.2162	2.16216	1.08108	1.08108	-2.16216	-1.62162	-2.7027
	47	79.0625	78.75	61.25	105.938	106.562	94.375	5.39062	0.625	0.625	100.541	100.541	98.3784	63.7838	65.9459	56.7568	3.24324	1.62162	1.08108	-2.16216	-1.62162	-2.16216
	47.25	79.375	79.6875	61.875	105	105.938	93.4375	5.46875	0.3125	0.9375	100	101.081	95.1351	62.7027	67.027	56.7568	2.16216	0.540541	0.540541	-2.16216	-2.16216	-2.7027
	47.5	80	79.0625	62.1875	105	105.625	94.0625	5.54688	0.625	0.3125	100	101.081	96.2162	62.7027	66.4865	55.6757	2.16216	0.540541	0.540541	-3.24324	-2.16216	-2.7027
	47.75	79.375	79.6875	61.875	105.312	105.938	93.4375	5.625	0.3125	0.3125	98.9189	100.541	97.8378	62.7027	66.4865	55.6757	2.16216	1.62162	-0.540541	-3.78378	-1.08108	-2.7027
	48	79.6875	79.0625	62.1875	105	105.625	94.375	5.70312	0.3125	0.625	98.9189	101.081	95.1351	63.7838	66.4865	55.1351	2.16216	1.08108	0.540541	-2.7027	-2.16216	-1.62162
	48.25	79.375	79.6875	61.875	105	105.938	95	5.78125	1.25	0.3125	100	100.541	96.7568	62.7027	66.4865	56.2162	2.16216	0	0.540541	-2.7027	-1.62162	-2.16216
	48.5	80	79.375	62.5	105.312	106.562	93.75	5.85938	0	0.3125	97.8378	99.4595	97.2973	63.7838	67.027	55.6757	1.62162	1.08108	0.540541	-2.7027	-2.16216	-2.7027
	48.75	79.6875	79.6875	61.875	105	105.312	94.6875	5.9375	0.625	0	99.4595	100	96.7568	62.7027	66.4865	55.1351	2.16216	0.540541	1.08108	-2.7027	-2.16216	-2.7027
	49	79.0625	80	64.0625	104.375	105.938	95	6.01562	0.625	1.25	99.4595	101.081	96.2162	63.7838	65.9459	55.1351	0.540541	0.540541	1.08108	-2.16216	-0.540541	-2.7027
	49.25	80.3125	80	62.8125	105	105.312	93.4375	6.09375	0	0.625	100	99.4595	97.8378	63.7838	65.4054	56.2162	1.08108	1.08108	0	-3.24324	-1.08108	-1.62162
	49.5	80	79.6875	62.5	105.312	105.625	94.6875	6.17188	0	0.625	98.9189	99.4595	97.2973	62.7027	66.4865	56.7568	2.16216	1.62162	1.08108	-3.24324	-1.08108	-3.24324
	49.75	80.625	79.375	62.8125	104.688	106.25	93.125	6.25	0.625	0.3125	100	100.541	95.6757	63.2432	65.9459	55.6757	2.16216	0.540541	0.540541	-3.78378	-1.08108	-2.16216
	50	79.6875	79.0625	62.5	105	105.938	94.6875	6.32812	0.625	0.3125	98.9189	100.541	94.5946	62.7027	64.8649	55.6757	1.62162	0.540541	0.540541	-2.16216	-1.62162	-2.7027
	50.25	79.6875	80	63.125	105	105.312	94.0625	6.40625	0.9375	0.3125	98.9189	100.541	95.6757	62.7027	64.8649	56.2162	2.7027	1.08108	1.08108	-2.16216	-2.7027	-2.7027
	50.5	80.625	80.625	63.4375	105.312	106.562	93.75	6.48438	0.625	0.625	100.541	99.4595	95.6757	63.7838	65.4054	56.2162	1.62162	1.08108	0.540541	-2.16216	-1.62162	-2.16216
	50.75	80.3125	81.25	62.5	104.375	105.312	93.125	6.5625	0.9375	0.625	99.4595	100	95.6757	62.1622	65.4054	54.5946	2.16216	2.16216	0.540541	-2.16216	-2.16216	-2.7027
	51	80.3125	80.9375	64.0625	105	105.312	94.375	6.64062	0.9375	0	98.9189	100.541	95.6757	61.6216	65.9459	55.1351	2.16216	1.08108	1.08108	-1.62162	-1.62162	-3.24324
	51.25	80.9375	80.9375	62.8125	105.312	105.625	93.75	6.71875	0.625	0	99.4595	100	95.1351	63.2432	65.4054	55.6757	1.62162	1.08108	-0.540541	-3.24324	-2.16216	-2.16216
	51.5	81.25	80.9375	63.4375	104.688	106.25	94.0625	6.79688	0.625	0.3125	98.3784	100.541	95.1351	63.7838	65.9459	55.6757	2.7027	1.08108	1.08108	-1.62162	-2.16216	-2.7027
	51.75	80.625	81.5625	63.125	104.375	106.25	94.375	6.875	-0.3125	0.3125	98.9189	99.4595	95.1351	63.2432	65.4054	55.1351	2.16216	1.08108	0.540541	-3.24324	-1.62162	-1.62162
	52	81.5625	81.25	63.4375	105.312	105.625	94.6875	6.95312	0.625	0.9375	99.4595	98.9189	95.1351	63.7838	66.4865	55.6757	1.62162	1.62162	1.08108	-2.7027	-2.16216	-2.7027
	52.25	81.25	80.625	65	105.312	106.562	94.6875	7.03125	0	0.3125	100	101.081	96.2162	62.1622	66.4865	54.0541	1.62162	1.08108	1.62162	-2.7027	-2.16216	-2.7027
	52.5	80.625	81.5625	64.375	104.688	105.625	94.375	7.10938	0.3125	0	98.9189	98.3784	95.6757	63.2432	65.4054	54.5946	2.16216	2.16216	1.08108	-2.7027	-2.16216	-3.24324
	52.75	81.25	81.875	64.6875	103.75	105	94.0625	7.1875	0.3125	0.625	98.9189	100	96.7568	63.7838	64.8649	54.5946	2.16216	1.62162	0.540541	-3.78378	-1.62162	-2.7027
	53	81.875	82.1875	65	104.688	105.625	92.8125	7.26562	0.625	0.625	98.3784	100.541	94.5946	63.2432	66.4865	55.6757	1.08108	1.08108	-0.540541	-1.62162	-1.62162	-2.16216
	53.25	81.5625	82.8125	65.625	105	106.562	93.75	7.34375	0.3125	0.9375	97.2973	101.622	95.6757	62.1622	65.4054	56.7568	1.62162	1.62162	1.62162	-2.7027	-1.62162	-3.24324
	53.5	81.5625	82.1875	66.25	104.375	105.938	94.375	7.42188	-0.3125	0	98.9189	100	95.1351	62.7027	65.9459	53.5135	2.7027	0.540541	0.540541	-2.16216	-2.16216	-3.24324
	53.75	81.25	82.8125	66.875	105.312	105.938	95	7.5	0.625	0.3125	98.3784	100.541	95.1351	63.2432	65.9459	55.1351	2.7027	1.62162	0.540541	-2.16216	-2.16216	-3.24324
	54	81.5625	81.875	67.8125	105.312	106.25	94.6875	7.57812	1.25	-0.3125	97.2973	99.4595	95.1351	63.2432	66.4865	55.1351	2.16216	2.16216	0	-3.24324	-2.16216	-2.7027
	54.25	82.1875	82.8125	66.25	104.688	106.562	94.6875	7.65625	0.625	-0.3125	98.3784	98.9189	95.6757	62.1622	65.9459	56.2162	2.7027	0.540541	1.62162	-2.7027	-1.62162	-2.16216
	54.5	81.5625	83.75	67.8125	105.312	105.938	94.0625	7.73438	0.9375	0.3125	100	99.4595	95.1351	63.7838	64.8649	55.1351	1.62162	1.62162	0.540541	-2.7027	-0.540541	-3.24324
	54.75	81.875	81.5625	67.8125	105	105.625	94.0625	7.8125	0.9375	0.625	96.7568	99.4595	95.1351	63.2432	64.8649	54.5946	1.62162	1.08108	1.08108	-2.16216	-2.7027	-2.7027
	55	82.8125	81.875	68.75	105	105.312	95	7.89062	0.625	0.3125	98.9189	99.4595	95.1351	62.1622	65.9459	56.2162	2.7027	1.62162	1.08108	-2.7027	-2.16216	-1.08108
	55.25	82.1875	82.5	68.125	105	106.875	94.375	7.96875	0.625	0	98.3784	100	95.6757	63.7838	64.8649	55.6757	2.16216	-0.540541	1.62162	-1.62162	-1.08108	-1.62162
	55.5	81.875	82.8125	67.5	104.375	105.938	94.6875	8.04688	0.625	0.625	98.3784	99.4595	94.0541	62.7027	64.8649	53.5135	2.7027	1.62162	0.540541	-1.62162	-1.62162	-1.62162
	55.75	83.4375	82.8125	67.8125	103.75	105.938	94.375	8.125	0.625	0	97.8378	100.541	94.0541	62.7027	64.8649	55.1351	2.16216	1.08108	1.62162	-2.16216	-1.62162	-2.16216
	56	82.8125	84.0625	66.25	105.312	106.562	94.6875	8.20312	0	0.9375	98.3784	98.9189	93.5135	62.7027	65.9459	54.5946	2.16216	1.62162	1.08108	-3.24324	-1.62162	-2.7027
	56.25	83.125	83.125	66.25	105.312	106.25	94.6875	8.28125	0.625	-0.3125	98.3784	100.541	95.1351	63.2432	64.8649	55.1351	1.62162	1.08108	0.540541	-2.16216	-2.16216	-1.62162
	56.5	83.4375	83.4375	67.5	104.375	106.875	93.75	8.35938	0.625	0.3125	96.7568	97.8378	95.1351	62.1622	62.7027	55.6757	2.7027	1.62162	0	-2.7027	-2.16216	-2.7027
	56.75	83.4375	83.4375	67.5	105.312	105.625	94.6875	8.4375	0.625	0	97.8378	99.4595	93.5135	62.1622	65.4054	55.1351	1.62162	0.540541	1.08108	-2.7027	-2.16216	-1.62162
	57	83.75	83.125	66.5625	105	106.562	95	8.51562	0.3125	-0.3125	100	100	92.973	61.6216	65.4054	54.0541	3.24324	1.08108	1.08108	-2.7027	-1.08108	-2.7027
	57.25	83.4375	83.75	66.875	105	106.875	95	8.59375	1.25	0.3125	97.8378	100	92.973	62.7027	64.8649	55.6757	2.7027	1.08108	0.540541	-2.7027	-1.08108	-1.62162
	57.5	83.75	84.375	67.5	104.375	105.625	94.375	8.67188	0.3125	-0.3125	97.8378	101.081	94.0541	63.2432	65.4054	55.6757	1.62162	1.08108	1.62162	-2.16216	-1.08108	-3.24324
	57.75	83.125	83.4375	67.8125	105.938	105.938	94.0625	8.75	0.3125	0.625	98.9189	99.4595	92.973	62.7027	64.3243	55.1351	3.24324	0.540541	1.08108	-2.16216	-2.16216	-1.62162
	58	84.375	84.0625	69.0625	105.625	105.625	93.75	8.82812	0.625	0	97.2973	99.4595	94.5946	62.1622	64.3243	55.1351	2.16216	1.08108	0.540541	-3.24324	-2.7027	-2.7027
	58.25	83.75	84.375	69.0625	104.688	108.125	95	8.90625	0.3125	0.3125	97.2973	98.3784	93.5135	63.2432	65.4054	56.2162	2.7027	1.08108	1.08108	-2.7027	-2.7027	-2.7027
	58.5	84.375	84.6875	67.8125	105.625	106.25	95.3125	8.98438	0.9375	0.9375	97.8378	99.4595	93.5135	62.7027	64.3243	55.1351	2.16216	1.08108	0.540541	-2.7027	-2.16216	-2.16216
	58.75	83.75	84.0625	70.3125	104.688	106.25	94.6875	9.0625	0.3125	0.3125	98.3784	98.9189	94.5946	62.7027	65.4054	55.6757	2.16216	2.16216	1.08108	-2.16216	-3.78378	-2.16216
	59	83.75	84.0625	69.0625	105	105.938	95.3125	9.14062	0	0.3125	97.2973	98.3784	93.5135	61.6216	65.4054	54.5946	1.62162	1.62162	0.540541	-2.16216	-1.08108	-3.24324
	59.25	84.0625	84.6875	69.6875	105	106.25	93.4375	9.21875	0.625	-0.3125	100	98.9189	94.0541	62.1622	65.4054	54.0541	2.16216	1.08108	2.16216	-2.7027	-2.7027	-2.16216
	59.5	84.375	84.0625	68.75	104.688	105.312	93.75	9.29688	0.625	0.3125	98.9189	98.9189	93.5135	62.7027	65.9459	54.5946	1.08108	1.08108	0	-2.16216	-1.62162	-2.16216
	59.75	84.0625	84.375	68.125	104.688	105.312	93.75	9.375	0	0	97.2973	99.4595	92.973	62.7027	65.4054	55.6757	1.62162	1.08108	1.08108	-2.16216	-2.16216	-2.16216
	60	84.375	84.6875	67.8125	104.375	106.25	94.0625	9.45312	0.625	0	98.3784	96.2162	94.0541	61.6216	66.4865	55.1351	1.62162	1.08108	0.540541	-2.7027	-1.62162	-3.24324
	60.25	84.375	85	67.1875	105.312	106.562	94.375	9.53125	1.25	0.625	95.1351	98.3784	94.0541	63.7838	65.4054	55.6757	1.08108	1.62162	1.08108	-2.7027	-2.7027	-2.7027
	60.5	85.3125	84.6875	68.125	105	106.25	94.0625	9.60938	0.3125	0.3125	97.8378	97.8378	93.5135	63.2432	65.9459	54.5946	3.78378	1.62162	0.540541	-2.7027	-1.08108	-1.62162
	60.75	85	85.625	68.4375	103.75	106.25	92.8125	9.6875	0.9375	-0.3125	97.8378	99.4595	92.4324	64.3243	64.3243	54.5946	2.7027	1.62162	0.540541	-2.16216	-1.62162	-2.7027
	61	85.3125	85.625	67.5	105.625	105.938	93.75	9.76562	0.3125	0.625	96.7568	98.3784	93.5135	62.1622	63.2432	55.1351	2.16216	0.540541	1.08108	-2.16216	-1.62162	-3.24324
	61.25	85	85	67.8125	104.375	105.312	94.6875	9.84375	0.3125	0.625	98.3784	97.8378	92.973	63.2432	65.9459	55.1351	1.62162	2.16216	0.540541	-1.62162	-2.7027	-1.62162
	61.5	84.6875	86.25	68.125	105	106.25	95	9.92188	0.625	0.9375	97.8378	98.9189	94.0541	62.1622	64.8649	54.0541	2.16216	1.62162	1.08108	-1.08108	-1.62162	-2.16216
	61.75	85.625	85.625	69.0625	104.688	105.938	93.75	10	0	0.625	96.7568	98.3784	91.8919	62.1622	65.4054	55.6757	2.7027	1.62162	1.62162	-2.7027	-1.62162	-2.16216
	62	85.3125	86.25	68.75	105	105.312	94.0625	10.0781	0.3125	0.9375	97.8378	97.8378	92.4324	61.6216	64.8649	54.0541	2.16216	1.08108	0.540541	-2.16216	-2.16216	-2.16216
	62.25	85.3125	85.3125	69.375	104.688	106.562	93.4375	10.1562	0.3125	0.625	96.7568	98.9189	92.973	63.7838	64.8649	54.5946	2.7027	1.08108	1.08108	-2.7027	-0.540541	-2.16216
	62.5	85.9375	86.5625	69.6875	104.688	106.562	93.4375	10.2344	0.625	0.3125	96.2162	97.8378	92.4324	62.1622	64.8649	54.5946	2.16216	1.62162	0	-2.7027	-2.16216	-2.16216
	62.75	86.5625	85.9375	69.375	104.688	106.25	93.75	10.3125	-0.3125	0.9375	97.8378	98.9189	90.8108	62.7027	64.8649	54.5946	2.16216	1.08108	1.08108	-2.16216	-2.16216	-2.7027
	63	85.9375	85.9375	70.625	104.688	105.625	93.125	10.3906	0.3125	0.625	96.7568	98.9189	92.4324	60.5405	65.4054	54.5946	2.16216	1.08108	0.540541	-3.24324	-2.16216	-1.62162
	63.25	86.5625	87.1875	70.9375	104.688	106.25	94.375	10.4688	0.625	0.3125	97.8378	98.3784	91.8919	61.6216	65.4054	55.1351	2.16216	2.16216	0	-2.16216	-1.62162	-2.7027
	63.5	85.625	86.25	71.25	103.75	106.25	93.4375	10.5469	0.625	0	96.2162	98.3784	92.4324	62.1622	65.4054	54.5946	2.16216	1.62162	-0.540541	-3.24324	-1.62162	-2.16216
	63.75	86.25	87.1875	69.6875	104.062	105.938	94.375	10.625	1.25	-0.3125	97.2973	97.2973	91.8919	61.6216	65.4054	54.5946	2.7027	1.62162	0.540541	-2.16216	-1.62162	-2.7027
	64	86.25	86.25	68.125	104.062	105.625	95	10.7031	0.3125	-0.3125	97.2973	96.7568	92.973	63.2432	65.9459	54.5946	1.62162	0	0	-1.62162	-1.62162	-1.62162
	64.25	86.5625	86.875	68.75	105	105.312	94.0625	10.7812	0.625	0.3125	95.1351	97.8378	92.973	60.5405	65.4054	54.0541	2.7027	1.08108	0.540541	-2.16216	-1.62162	-3.24324
	64.5	86.5625	86.875	67.5	103.125	105.625	93.125	10.8594	0.9375	0	95.6757	96.2162	93.5135	62.1622	64.8649	55.1351	2.16216	1.62162	0.540541	-2.16216	-2.16216	-2.16216
	64.75	86.25	86.875	68.4375	103.75	105.625	94.375	10.9375	0	0.625	95.6757	96.7568	92.4324	62.7027	65.4054	55.1351	2.16216	1.62162	0.540541	-2.7027	-0.540541	-3.24324
	65	86.5625	87.8125	68.75	105	105.938	93.125	11.0156	0.3125	0.9375	95.6757	96.2162	90.8108	62.1622	64.8649	54.0541	1.62162	2.16216	1.08108	-3.24324	-1.62162	-3.24324
	65.25	87.1875	87.1875	67.8125	104.375	105.312	94.0625	11.0938	-0.3125	0	96.2162	97.2973	92.4324	62.7027	65.4054	55.1351	2.7027	0.540541	0	-3.24324	-2.16216	-3.78378
	65.5	87.5	88.4375	67.8125	104.375	105.312	94.0625	11.1719	0.625	0	96.7568	97.2973	91.8919	61.0811	63.7838	55.1351	1.62162	1.08108	1.08108	-3.24324	-0.540541	-2.16216
	65.75	86.875	86.875	68.125	104.062	105.625	93.75	11.25	0.625	0.625	96.2162	97.8378	91.8919	61.0811	64.3243	53.5135	2.7027	1.08108	0.540541	-2.7027	-1.62162	-2.7027
	66	87.1875	87.1875	69.375	103.125	105.625	93.125	11.3281	0.3125	0	96.2162	97.2973	91.8919	62.7027	64.8649	54.5946	1.08108	1.08108	0.540541	-2.16216	-1.62162	-2.7027
	66.25	88.4375	87.8125	69.0625	104.688	105.312	94.375	11.4062	0	0.3125	96.2162	95.6757	91.8919	63.2432	64.8649	52.973	1.62162	2.7027	1.08108	-3.24324	-2.7027	-2.16216
	66.5	87.1875	88.125	70.3125	104.062	105.312	93.125	11.4844	0.625	0.9375	95.6757	97.2973	90.8108	61.6216	64.8649	55.6757	1.08108	1.08108	0.540541	-2.16216	-1.62162	-3.24324
	66.75	87.8125	87.5	69.375	104.062	105.625	92.8125	11.5625	0.625	0.3125	97.2973	95.6757	90.2703	62.1622	64.3243	54.5946	3.24324	1.62162	0.540541	-2.16216	-2.16216	-3.24324
	67	87.5	88.125	69.6875	104.375	104.688	92.5	11.6406	0.3125	0	95.1351	95.1351	90.8108	61.6216	63.7838	54.0541	2.16216	0.540541	0.540541	-2.16216	-2.16216	-2.7027
	67.25	87.5	87.1875	70.9375	103.438	106.25	94.375	11.7188	0.3125	0.9375	94.5946	97.2973	91.3514	61.6216	63.2432	54.0541	1.62162	1.08108	0	-2.7027	-1.08108	-1.62162
	67.5	87.1875	88.125	70.625	103.75	105.625	93.4375	11.7969	1.25	0.3125	95.1351	96.7568	90.8108	61.0811	63.7838	54.0541	3.24324	1.08108	1.08108	-3.24324	-1.08108	-3.24324
	67.75	87.8125	86.875	70	105.312	105.938	93.125	11.875	0	0	95.6757	96.2162	88.6486	61.6216	64.8649	54.0541	2.7027	1.08108	0.540541	-2.16216	-1.62162	-1.08108
	68	88.4375	87.8125	68.75	104.062	105.625	93.75	11.9531	-0.3125	0.3125	94.5946	95.1351	92.4324	62.1622	63.2432	54.5946	1.62162	1.62162	0	-2.16216	-2.7027	-2.16216
	68.25	88.125	87.8125	69.0625	103.75	105.938	92.5	12.0312	0.625	0.3125	95.1351	96.2162	89.7297	62.1622	63.2432	54.5946	1.62162	0.540541	0.540541	-3.24324	-2.16216	-2.7027
	68.5	87.5	87.8125	67.8125	103.438	105	93.125	12.1094	0.3125	0.3125	96.2162	95.6757	89.7297	61.0811	64.8649	52.973	2.16216	1.62162	1.08108	-1.62162	-2.16216	-2.7027
	68.75	88.125	88.125	67.1875	102.812	104.375	93.4375	12.1875	0.3125	0.3125	94.5946	96.7568	90.2703	62.7027	64.3243	54.0541	2.16216	0	0	-2.16216	-2.7027	-1.62162
	69	88.125	88.4375	68.4375	105	105.312	92.8125	12.2656	0	0.3125	95.6757	95.1351	89.7297	62.1622	65.4054	53.5135	1.08108	0.540541	0.540541	-2.16216	-1.62162	-1.62162
	69.25	88.125	87.5	67.8125	103.438	105.312	92.8125	12.3438	0	0.3125	95.1351	95.6757	90.2703	61.0811	63.7838	53.5135	1.62162	1.08108	0.540541	-2.16216	-2.7027	-2.7027
	69.5	88.125	87.1875	68.125	104.062	105	93.75	12.4219	0.3125	0.625	96.2162	95.1351	90.2703	62.1622	63.7838	54.0541	0.540541	1.08108	0	-2.7027	-1.08108	-3.24324
	69.75	87.5	88.4375	68.75	104.062	105.938	93.4375	12.5	0.9375	0	95.1351	94.5946	89.1892	61.6216	63.7838	54.5946	2.16216	2.16216	1.08108	-2.16216	-3.24324	-2.7027
	70	88.75	88.4375	68.75	103.125	105	93.125	12.5781	0.3125	0.625	94.5946	94.5946	90.2703	61.0811	64.3243	54.0541	1.62162	1.08108	0	-1.62162	-1.62162	-2.16216
	70.25	87.5	88.75	68.75	104.062	105.312	92.8125	12.6562	0	0	92.973	94.5946	88.6486	61.0811	62.1622	53.5135	1.62162	1.62162	0	-3.78378	-1.62162	-1.62162
	70.5	88.125	88.75	68.75	101.875	104.688	92.8125	12.7344	0.625	0.3125	93.5135	95.1351	88.6486	60.5405	63.2432	52.4324	2.16216	1.08108	0	-2.16216	-2.16216	-2.16216
	70.75	88.75	89.0625	70	103.438	104.688	93.4375	12.8125	0.3125	0.3125	94.0541	95.1351	88.1081	61.6216	63.7838	52.4324	2.7027	1.08108	0	-2.16216	-2.7027	-2.7027
	71	88.75	87.8125	69.375	103.438	104.062	93.125	12.8906	0.625	0.3125	94.0541	96.2162	90.2703	61.0811	64.3243	54.5946	2.16216	1.08108	-0.540541	-2.16216	-1.62162	-2.16216
	71.25	88.4375	88.75	70.3125	103.125	104.375	92.1875	12.9688	0.625	0.3125	95.6757	96.2162	88.6486	62.1622	63.7838	53.5135	0.540541	0.540541	1.62162	-3.24324	-1.08108	-1.62162
	71.5	88.4375	88.125	70.3125	103.438	105	93.125	13.0469	0.625	-0.3125	94.5946	95.6757	90.8108	61.6216	64.3243	53.5135	2.16216	-0.540541	0.540541	-2.16216	-2.16216	-2.7027
	71.75	88.75	89.375	70	103.125	105	91.875	13.125	0.625	0.3125	94.5946	92.973	89.7297	60.5405	63.7838	51.8919	1.08108	1.08108	1.08108	-2.16216	-1.62162	-2.16216
	72	88.75	89.0625	68.75	103.125	104.062	93.4375	13.2031	-0.3125	0.3125	94.0541	94.5946	89.1892	61.0811	64.8649	52.4324	2.7027	1.62162	1.08108	-2.16216	-1.08108	-2.16216
	72.25	88.75	87.8125	68.125	103.125	104.688	92.5	0.625	0.3125	0.625	94.5946	95.1351	89.1892	61.6216	64.8649	53.5135	2.16216	1.08108	0.540541	-2.16216	-1.62162	-2.16216

## Sheet: Fig. 6b
Fig. 6b
FRAP of Tau varinats with wt14-3-3
	Tau FRAP										14-3-3 FRAP
	Tau+14-3-3ζ (N=9)			PKATau+14-3-3ζ(N=20)			PKATau2SA+14-3-3ζ (N=18)				Tau+14-3-3ζ (N=7)			PKATau+14-3-3ζ (N=11)			PKATau2SA+14-3-3ζ (N=13)
Time [s]	mean	stdev	n	mean	stdev	n	mean	stdev	n		mean	stdev	n	mean	stdev	n	mean	stdev	n
-5.34	0.99944	0.038124	9	1.00616	0.0337177	20	1.00568	0.0232204	18		1.04951	0.0993332	7	1.00879	0.100332	11	1.07093	0.208388	13
-4.31	1.01048	0.0216759	9	0.989405	0.0303409	20	1.0042	0.0337941	18		0.975938	0.0735666	7	1.0159	0.0739281	11	0.920074	0.150832	13
-3.31	0.991721	0.0213554	9	1.00405	0.0366878	20	0.988223	0.0204328	18		1.06393	0.0897772	7	0.975081	0.0961835	11	1.02361	0.130719	13
-2.31	1.00991	0.0325352	9	0.982786	0.0339317	20	0.99733	0.0328556	18		0.952552	0.104771	7	0.941025	0.0776696	11	0.996544	0.127974	13
-1.32	0.98845	0.0280013	9	1.01559	0.0444869	20	1.00624	0.0236434	18		0.956648	0.0799397	7	1.06102	0.0686684	11	0.989606	0.10709	13
0	0	0	9	0	0	20	0	0	18		0	0	7	0	0	11	0	0	13
0.41	0.0725965	0.0310009	9	0.0586114	0.0371521	20	0.0625424	0.0308513	18		0.0187367	0.107034	7	0.0531384	0.111473	11	0.0820575	0.184739	13
0.82	0.120444	0.0416796	9	0.0958789	0.0483622	20	0.103349	0.0576928	18		0.040807	0.0541571	7	0.0474196	0.169914	11	0.0926124	0.161438	13
1.23	0.177601	0.0413258	9	0.134724	0.0476882	20	0.139734	0.0378415	18		0.0773722	0.0737302	7	0.0162525	0.145129	11	0.100521	0.18994	13
1.64	0.196932	0.0392167	9	0.154133	0.0340846	20	0.149405	0.0295753	18		0.107389	0.0493492	7	0.0744543	0.117478	11	0.122241	0.100312	13
2.05	0.232571	0.0346493	9	0.15836	0.0383541	20	0.159386	0.0315461	18		0.159581	0.0570787	7	0.0911162	0.0916392	11	0.13594	0.17239	13
2.46	0.24578	0.0442732	9	0.193386	0.0532274	20	0.202321	0.0357731	18		0.143704	0.0839825	7	0.0674372	0.15231	11	0.194419	0.127657	13
2.87	0.267317	0.0336435	9	0.214285	0.0448492	20	0.212956	0.0488299	18		0.193065	0.0954566	7	0.095241	0.10942	11	0.221319	0.179578	13
3.28	0.298094	0.0457964	9	0.214787	0.0497394	20	0.232107	0.0426046	18		0.232003	0.091602	7	0.121061	0.125119	11	0.0803967	0.182009	13
3.68	0.30853	0.0504664	9	0.221652	0.0408361	20	0.241215	0.0315966	18		0.28155	0.0477256	7	0.111648	0.10934	11	0.155999	0.200205	13
4.09	0.313919	0.0566277	9	0.233373	0.0582812	20	0.248102	0.0353534	18		0.323466	0.0476707	7	0.0960429	0.0787755	11	0.179306	0.184844	13
4.5	0.328655	0.0469372	9	0.252434	0.0380332	20	0.260089	0.0427715	18		0.380952	0.0975838	7	0.129843	0.098241	11	0.211735	0.140845	13
4.91	0.340831	0.0395862	9	0.255098	0.0574351	20	0.269972	0.0469021	18		0.446859	0.0843774	7	0.0865927	0.126244	11	0.261966	0.126574	13
5.32	0.354083	0.0321627	9	0.250495	0.0562045	20	0.282676	0.0512298	18		0.45259	0.0622912	7	0.0635262	0.157696	11	0.234539	0.139929	13
5.73	0.377432	0.0595823	9	0.269878	0.0528529	20	0.294771	0.0580937	18		0.390106	0.0560328	7	0.0969662	0.122815	11	0.149994	0.183843	13
6.14	0.39086	0.0341459	9	0.28283	0.057233	20	0.312784	0.0502877	18		0.397481	0.0665263	7	0.14088	0.120028	11	0.210967	0.18472	13
6.55	0.396844	0.0323317	9	0.281789	0.0595124	20	0.312522	0.0520732	18		0.450388	0.0627701	7	0.173707	0.0881855	11	0.241983	0.131156	13
6.96	0.413603	0.0327138	9	0.290006	0.0403383	20	0.329218	0.0606231	18		0.421004	0.085363	7	0.158001	0.129482	11	0.219631	0.152258	13
7.37	0.427144	0.0314277	9	0.299214	0.047416	20	0.335873	0.0611391	18		0.475397	0.0885535	7	0.138928	0.108125	11	0.302311	0.131077	13
7.77	0.428841	0.0598459	9	0.312416	0.0505316	20	0.354609	0.0517079	18		0.54276	0.095266	7	0.151601	0.112883	11	0.249446	0.225262	13
8.18	0.439479	0.0541187	9	0.30306	0.0514921	20	0.35811	0.0538426	18		0.490021	0.0800676	7	0.19373	0.0990249	11	0.273615	0.201939	13
8.59	0.44321	0.0439162	9	0.314462	0.0360407	20	0.369383	0.058586	18		0.49707	0.0629597	7	0.188715	0.0838999	11	0.324167	0.188826	13
9	0.453594	0.0314879	9	0.323279	0.0503998	20	0.385015	0.054652	18		0.573114	0.0772894	7	0.152513	0.100452	11	0.352549	0.243755	13
9.41	0.454421	0.0398406	9	0.327176	0.046225	20	0.368301	0.0546079	18		0.545664	0.105817	7	0.168928	0.100694	11	0.337857	0.182193	13
9.82	0.469481	0.0526807	9	0.320353	0.0493395	20	0.385576	0.0700957	18		0.567596	0.0965016	7	0.200927	0.112855	11	0.348387	0.181038	13
10.23	0.471576	0.0473883	9	0.329387	0.0383145	20	0.40026	0.0565954	18		0.530127	0.0659608	7	0.175788	0.141579	11	0.326973	0.146476	13
10.64	0.477167	0.0469278	9	0.334794	0.053164	20	0.396914	0.0667257	18		0.556204	0.0788691	7	0.238268	0.143917	11	0.384408	0.154713	13
11.05	0.480294	0.0599197	9	0.338472	0.0446361	20	0.40306	0.0654911	18		0.603957	0.0965631	7	0.212014	0.140089	11	0.327205	0.192567	13
11.46	0.473118	0.0561529	9	0.342472	0.043729	20	0.430283	0.0692257	18		0.591571	0.123075	7	0.200079	0.168424	11	0.372718	0.157926	13
11.86	0.480016	0.0497695	9	0.35427	0.0511427	20	0.420004	0.072661	18		0.614193	0.0713262	7	0.257615	0.147721	11	0.408892	0.156	13
12.27	0.480169	0.0558895	9	0.355648	0.0525227	20	0.439979	0.0595286	18		0.632407	0.107719	7	0.267684	0.132895	11	0.385955	0.125	13
12.68	0.506885	0.065132	9	0.365657	0.049966	20	0.429151	0.0820724	18		0.664654	0.072498	7	0.241931	0.12507	11	0.425117	0.106811	13
13.09	0.48801	0.0598571	9	0.364844	0.0495968	20	0.438587	0.0819027	18		0.643804	0.0451029	7	0.249958	0.111796	11	0.494195	0.248118	13
13.5	0.501428	0.0605831	9	0.357314	0.0400001	20	0.438603	0.0808616	18		0.631534	0.109756	7	0.266811	0.118686	11	0.504131	0.272638	13
13.91	0.511968	0.0481925	9	0.377081	0.0469864	20	0.43998	0.0826791	18		0.683048	0.114279	7	0.289243	0.122669	11	0.502237	0.17338	13
14.32	0.515187	0.0565592	9	0.364847	0.0279034	20	0.469879	0.0789121	18		0.725614	0.0827829	7	0.266811	0.131333	11	0.4897	0.251341	13
14.73	0.510867	0.0534517	9	0.371547	0.0444251	20	0.47711	0.08009	18		0.690816	0.0869105	7	0.330861	0.139801	11	0.509092	0.235108	13
15.14	0.506104	0.049948	9	0.382116	0.0517252	20	0.488556	0.072592	18		0.721483	0.110367	7	0.315666	0.124118	11	0.518696	0.18474	13
15.55	0.518473	0.0493763	9	0.37745	0.0458078	20	0.470793	0.0881939	18		0.681807	0.0776671	7	0.310887	0.118082	11	0.515042	0.171994	13
15.95	0.536202	0.0443385	9	0.377031	0.039308	20	0.490307	0.0839962	18		0.689438	0.100295	7	0.341368	0.126966	11	0.532028	0.198018	13
16.36	0.54185	0.0498999	9	0.40303	0.0517576	20	0.464476	0.0888317	18		0.653442	0.11274	7	0.351517	0.119851	11	0.508716	0.141091	13
16.77	0.544646	0.0479673	9	0.402551	0.0547737	20	0.504615	0.0839445	18		0.745713	0.0835896	7	0.322333	0.118526	11	0.514981	0.166756	13
17.18	0.547902	0.0334645	9	0.399143	0.042519	20	0.492222	0.0819951	18		0.711221	0.06547	7	0.338332	0.130853	11	0.509586	0.159585	13
17.59	0.529514	0.0615395	9	0.398173	0.0595729	20	0.506424	0.0759813	18		0.704618	0.0747021	7	0.343506	0.131206	11	0.551487	0.339215	13
18	0.535945	0.0449499	9	0.391639	0.0550111	20	0.511601	0.0810723	18		0.727709	0.110825	7	0.358867	0.110314	11	0.583125	0.279915	13
18.41	0.551199	0.050539	9	0.400608	0.0609193	20	0.50608	0.0688147	18		0.705261	0.0734342	7	0.386795	0.1464	11	0.57998	0.369255	13
18.82	0.546743	0.0642455	9	0.409205	0.0459811	20	0.507737	0.0842753	18		0.710561	0.0932151	7	0.355598	0.118515	11	0.528926	0.144932	13
19.23	0.538655	0.0575044	9	0.408965	0.047096	20	0.530277	0.0913651	18		0.776387	0.124909	7	0.407548	0.158496	11	0.539227	0.156894	13
19.64	0.557027	0.0648829	9	0.407442	0.0521659	20	0.530042	0.100416	18		0.772323	0.0664654	7	0.373537	0.149057	11	0.608792	0.220872	13
20.04	0.5644	0.0816996	9	0.415839	0.0555474	20	0.529466	0.0904051	18		0.73876	0.0315744	7	0.366662	0.152818	11	0.613539	0.240369	13
20.45	0.552636	0.0781145	9	0.42775	0.0473495	20	0.538364	0.0862553	18		0.722999	0.0746392	7	0.433127	0.144097	11	0.606027	0.192149	13
20.86	0.565814	0.0583724	9	0.417058	0.0497208	20	0.526444	0.0768427	18		0.747228	0.0997204	7	0.403121	0.172418	11	0.53027	0.151304	13
21.27	0.574017	0.0567837	9	0.434823	0.0465436	20	0.529253	0.078705	18		0.779951	0.114374	7	0.405242	0.199066	11	0.539223	0.223511	13
21.68	0.561181	0.0608388	9	0.42202	0.0548204	20	0.532097	0.0747166	18		0.778572	0.0717898	7	0.378727	0.156693	11	0.650834	0.104302	13
22.09	0.564146	0.0488831	9	0.428642	0.0592743	20	0.540543	0.0799914	18		0.780657	0.0713441	7	0.402576	0.174033	11	0.624128	0.157525	13
22.5	0.573621	0.0683748	9	0.42737	0.0424299	20	0.551766	0.0819199	18		0.783286	0.122007	7	0.384015	0.153849	11	0.607521	0.233838	13
22.91	0.573729	0.0642655	9	0.440725	0.04175	20	0.540919	0.0922618	18		0.792833	0.101023	7	0.413261	0.159453	11	0.575758	0.167403	13
23.32	0.5628	0.0717494	9	0.444831	0.0409493	20	0.562444	0.0766911	18		0.754006	0.157124	7	0.433995	0.10472	11	0.660016	0.186205	13
23.72	0.576244	0.0561659	9	0.444565	0.0616906	20	0.564527	0.0987791	18		0.804552	0.0333968	7	0.445458	0.157187	11	0.618926	0.182788	13
24.13	0.580736	0.0535306	9	0.453906	0.0504653	20	0.563083	0.0873601	18		0.782648	0.0587294	7	0.450103	0.13118	11	0.699788	0.248278	13
24.54	0.583322	0.0559156	9	0.433337	0.0434939	20	0.560688	0.10891	18		0.749976	0.0910999	7	0.466061	0.169989	11	0.559107	0.231807	13
24.95	0.566175	0.0573784	9	0.438699	0.0408427	20	0.585168	0.0807688	18		0.804798	0.101693	7	0.446595	0.14107	11	0.590332	0.208513	13
25.36	0.570676	0.0577987	9	0.452292	0.0486158	20	0.57114	0.0881857	18		0.814583	0.0457268	7	0.444078	0.14663	11	0.693726	0.148199	13
25.77	0.560133	0.0638984	9	0.443528	0.0537113	20	0.570107	0.0809466	18		0.820338	0.071713	7	0.41537	0.156741	11	0.668443	0.159786	13
26.18	0.581468	0.0462503	9	0.446696	0.0442642	20	0.585218	0.0985917	18		0.760088	0.0751871	7	0.502255	0.135214	11	0.619572	0.153279	13
26.59	0.604596	0.0907615	9	0.448302	0.0491894	20	0.590646	0.085046	18		0.804652	0.0630503	7	0.431285	0.154152	11	0.702519	0.221942	13
27	0.585963	0.0563634	9	0.439699	0.043225	20	0.590916	0.0711369	18		0.8194	0.118122	7	0.440947	0.132209	11	0.670675	0.253047	13
27.41	0.584709	0.076567	9	0.454403	0.0475677	20	0.582127	0.0795496	18		0.793548	0.0880393	7	0.466701	0.160546	11	0.644666	0.238783	13
27.81	0.572643	0.0702986	9	0.453821	0.0431555	20	0.593204	0.091267	18		0.771108	0.0700149	7	0.490764	0.15909	11	0.675244	0.154377	13
28.22	0.585177	0.0594577	9	0.467493	0.0486737	20	0.59311	0.0890972	18		0.866543	0.135012	7	0.49094	0.0969189	11	0.683037	0.174066	13
28.63	0.589997	0.0727682	9	0.458266	0.0441812	20	0.588644	0.0717704	18		0.788894	0.0784618	7	0.549024	0.0981518	11	0.664887	0.233848	13
29.04	0.591493	0.0629505	9	0.450693	0.0467889	20	0.588378	0.090571	18		0.814699	0.0980373	7	0.49023	0.141598	11	0.70328	0.145287	13
29.45	0.605742	0.0547181	9	0.467716	0.0501597	20	0.589291	0.0861283	18		0.853717	0.107257	7	0.461988	0.140203	11	0.723601	0.147292	13
29.86	0.608014	0.0492127	9	0.464141	0.0606744	20	0.617777	0.0899551	18		0.818594	0.0884234	7	0.447859	0.147387	11	0.685858	0.246877	13
30.27	0.57224	0.0741973	9	0.468358	0.0465009	20	0.605358	0.110139	18		0.838144	0.0736374	7	0.46194	0.16667	11	0.699415	0.166348	13
30.68	0.593501	0.0727972	9	0.462584	0.0482881	20	0.610078	0.075327	18		0.837274	0.138257	7	0.48744	0.131476	11	0.732092	0.172283	13
31.09	0.608478	0.0903398	9	0.468967	0.0517977	20	0.606775	0.0878958	18		0.815523	0.065265	7	0.495939	0.145123	11	0.621896	0.195495	13
31.5	0.597657	0.0848816	9	0.470633	0.0519406	20	0.609675	0.0826293	18		0.844809	0.0804244	7	0.521927	0.114739	11	0.718142	0.245039	13
31.9	0.59773	0.0666387	9	0.469977	0.0416616	20	0.605948	0.0953988	18		0.834443	0.116807	7	0.434035	0.118822	11	0.633066	0.262343	13
32.31	0.604718	0.0833174	9	0.46775	0.0489831	20	0.616019	0.0863703	18		0.800532	0.0686899	7	0.466283	0.114684	11	0.744984	0.289351	13
32.72	0.596272	0.0935734	9	0.472222	0.0547261	20	0.622921	0.0838344	18		0.84165	0.0921396	7	0.510991	0.102529	11	0.737285	0.235994	13
33.13	0.603559	0.0728069	9	0.489128	0.0583872	20	0.608287	0.101852	18		0.806594	0.0997654	7	0.488084	0.133867	11	0.740868	0.217471	13
33.54	0.621527	0.0909024	9	0.462882	0.0687169	20	0.611479	0.087546	18		0.798254	0.0988438	7	0.504553	0.173146	11	0.70796	0.199472	13
33.95	0.619413	0.0900881	9	0.479275	0.0548685	20	0.619068	0.0919395	18		0.781916	0.0780258	7	0.443803	0.200228	11	0.693914	0.192589	13
34.36	0.601011	0.0799645	9	0.478427	0.0529715	20	0.606294	0.0976981	18		0.822744	0.107818	7	0.517207	0.158239	11	0.706964	0.17554	13
34.77	0.620038	0.0588733	9	0.488023	0.0511764	20	0.616735	0.100848	18		0.811817	0.101779	7	0.491829	0.180999	11	0.724543	0.210283	13
35.18	0.622879	0.0632534	9	0.48711	0.0566979	20	0.606168	0.0914781	18		0.839624	0.068114	7	0.479327	0.15684	11	0.685563	0.170243	13
35.59	0.621248	0.0623834	9	0.488152	0.0580979	20	0.619631	0.0903104	18		0.826283	0.0874896	7	0.497381	0.127925	11	0.716254	0.19865	13
35.99	0.592113	0.0782499	9	0.49707	0.0528413	20	0.634402	0.079063	18		0.807872	0.0873825	7	0.523872	0.14058	11	0.762712	0.200301	13
36.4	0.603982	0.0855152	9	0.494479	0.0502823	20	0.624987	0.0730212	18		0.877149	0.106923	7	0.515876	0.156732	11	0.692451	0.194658	13
36.81	0.598008	0.0795361	9	0.495925	0.0498221	20	0.617828	0.101298	18		0.831778	0.075361	7	0.509676	0.169707	11	0.73297	0.232249	13
37.22	0.616499	0.0687716	9	0.498468	0.0532791	20	0.627625	0.0870508	18		0.817088	0.11575	7	0.528774	0.192115	11	0.705544	0.207432	13
37.63	0.623389	0.058684	9	0.503284	0.0644843	20	0.616859	0.0998508	18		0.840651	0.0644125	7	0.478451	0.209424	11	0.708537	0.180928	13
38.04	0.609254	0.0558722	9	0.497388	0.0565359	20	0.624598	0.0937677	18		0.837704	0.0568778	7	0.492468	0.151846	11	0.703584	0.226969	13
38.45	0.625074	0.0375021	9	0.507069	0.0517754	20	0.635034	0.0946834	18		0.871084	0.0783927	7	0.498105	0.181667	11	0.697695	0.190373	13
38.86	0.621972	0.0425483	9	0.498035	0.0597412	20	0.645276	0.0780466	18		0.840385	0.0668342	7	0.497789	0.163177	11	0.700854	0.223317	13
39.27	0.608226	0.0717791	9	0.499472	0.0438162	20	0.637079	0.103037	18		0.845982	0.0897619	7	0.52375	0.18644	11	0.795687	0.175356	13
39.68	0.601994	0.080482	9	0.503401	0.0472668	20	0.642625	0.0906344	18		0.865597	0.0619453	7	0.463377	0.152826	11	0.710743	0.194192	13

## Sheet: Fig. 6d
Fig. 6d
FRAP of Tau/PKA-Tau with and without 14-3-3
	Tau+PEG5 (1-2h)			Tau+PEG5+14-3-3(5uM) (2h)			Tau+PEG5 (5-6h)			Tau+PEG5+14-3-3(5uM) (6-7h)				PKA-Tau+PEG5 (1-2h)			PKA-Tau+PEG5+14-3-3(5uM) (1-2h)			PKA-Tau+PEG5 (5-6h)			PKA-Tau+PEG5+14-3-3(5uM) (6h)
Time (s)	mean	stdev	n	mean	stdev	n	mean	stdev	n	mean	stdev	n		mean	stdev	n	mean	stdev	n	mean	stdev	n	mean	stdev	n
-4.75	0.968667	0.036619	15	1	0.021693	18	0.995333	0.0750969	30	0.995	0.0222111	16		1.005	0.0206474	20	0.997333	0.0268506	15	0.990667	0.0186956	15	1.00412	0.0187279	17
-3.73	1.03533	0.0341983	15	0.998333	0.0281279	18	1.00767	0.0407417	30	1.0075	0.0269568	16		0.996	0.0347017	20	1.01267	0.0243389	15	1.01333	0.0179947	15	0.981176	0.024208	17
-2.73	1.00133	0.0396172	15	1.00333	0.0249706	18	0.987333	0.0632964	30	0.995625	0.0178769	16		0.9935	0.0309966	20	1.002	0.0334237	15	0.979333	0.0170992	15	1.00235	0.0178639	17
-1.73	0.977333	0.0332666	15	0.995	0.0233263	18	1.008	0.0730328	30	1.00125	0.025	16		1.0105	0.0260516	20	0.994	0.0284856	15	1.00267	0.0198086	15	1.00471	0.0184112	17
-0.73	1.01533	0.0430725	15	1.00333	0.0181497	18	0.999333	0.0475564	30	1.00313	0.0221265	16		0.996	0.0190291	20	0.993333	0.0202367	15	1.01333	0.0231969	15	1.00941	0.0185306	17
0	0	0	15	0	0	18	0	0	30	0	0	16		0	0	20	0	0	15	0	0	15	0	0	17
1	0.152	0.0362925	15	0.065	0.0212132	18	0.111333	0.0462179	30	0.0575	0.0139044	16		0.1005	0.025021	20	0.0686667	0.022318	15	0.0846667	0.0140746	15	0.0694118	0.0151948	17
2	0.229333	0.0414844	15	0.1	0.0244949	18	0.115667	0.0579348	30	0.075	0.0182574	16		0.168	0.0276444	20	0.118	0.0239643	15	0.094	0.0140408	15	0.0835294	0.0141161	17
3	0.278	0.0389505	15	0.142778	0.0313998	18	0.124333	0.0477554	30	0.08375	0.0170783	16		0.227	0.0327832	20	0.150667	0.0301109	15	0.103333	0.0134519	15	0.0835294	0.0153872	17
4	0.328667	0.033778	15	0.176111	0.0343235	18	0.146333	0.0506838	30	0.09125	0.0174642	16		0.2835	0.0370313	20	0.178667	0.0226358	15	0.105333	0.0164172	15	0.0947059	0.0154587	17
5	0.377333	0.0452717	15	0.21	0.0388057	18	0.142667	0.0630781	30	0.094375	0.0163172	16		0.3275	0.0410231	20	0.203333	0.0271679	15	0.110667	0.0138701	15	0.0964706	0.0141161	17
6	0.43	0.0364496	15	0.232222	0.0433258	18	0.150333	0.0522252	30	0.103125	0.0218232	16		0.3695	0.0455926	20	0.23	0.029032	15	0.118	0.0152128	15	0.100588	0.0143486	17
7	0.466667	0.0427061	15	0.255556	0.0457901	18	0.155333	0.0513093	30	0.11125	0.0189297	16		0.4025	0.0533977	20	0.258667	0.0261498	15	0.118	0.0156753	15	0.101765	0.0159041	17
8	0.494	0.048668	15	0.276667	0.0452444	18	0.168	0.040292	30	0.11125	0.0260448	16		0.429	0.050773	20	0.268667	0.0341983	15	0.115333	0.0188478	15	0.105882	0.0176985	17
9	0.512	0.0414384	15	0.292222	0.0449255	18	0.177667	0.0554408	30	0.10875	0.030304	16		0.463	0.0458946	20	0.301333	0.0371996	15	0.125333	0.0168466	15	0.111176	0.0190008	17
10	0.531333	0.0486778	15	0.306667	0.044325	18	0.165667	0.0528292	30	0.110625	0.0229401	16		0.4895	0.0567984	20	0.315333	0.0371996	15	0.128667	0.0145733	15	0.115882	0.0209341	17
11	0.548	0.0523996	15	0.323889	0.0497214	18	0.181	0.0537138	30	0.121875	0.0288025	16		0.499	0.0597275	20	0.338	0.0424601	15	0.129333	0.0198086	15	0.113529	0.0190201	17
12	0.586667	0.0567786	15	0.350556	0.055463	18	0.178333	0.0557756	30	0.129375	0.0248914	16		0.521	0.0644736	20	0.356667	0.039036	15	0.13	0.0188982	15	0.118235	0.0197596	17
13	0.596667	0.0589996	15	0.348889	0.0487356	18	0.188	0.0542917	30	0.1125	0.0297769	16		0.538	0.0450263	20	0.359333	0.0303472	15	0.132667	0.0162422	15	0.119412	0.0195162	17
14	0.641333	0.045805	15	0.375556	0.0443545	18	0.192333	0.0458396	30	0.13	0.0330656	16		0.5675	0.0581174	20	0.366	0.035617	15	0.138	0.0207709	15	0.126471	0.0239638	17
15	0.624667	0.0597455	15	0.376667	0.0568796	18	0.185333	0.0627932	30	0.13375	0.0353789	16		0.57	0.0590272	20	0.378667	0.0438938	15	0.14	0.0213809	15	0.128824	0.0217607	17
16	0.641333	0.0650128	15	0.392778	0.0556042	18	0.205	0.0599281	30	0.135	0.042111	16		0.5815	0.0653956	20	0.4	0.034641	15	0.145333	0.0229492	15	0.129412	0.0216421	17
17	0.662	0.0493095	15	0.402778	0.0502705	18	0.208	0.0699951	30	0.13625	0.0336403	16		0.608	0.0645307	20	0.403333	0.0361873	15	0.145333	0.0250333	15	0.132353	0.0207754	17
18	0.676	0.0538251	15	0.421111	0.0529027	18	0.205333	0.0732842	30	0.13875	0.0318067	16		0.602	0.0609227	20	0.398667	0.040332	15	0.147333	0.0225093	15	0.134118	0.0320271	17
19	0.669333	0.0588541	15	0.420556	0.0640287	18	0.199	0.0687499	30	0.141875	0.0335099	16		0.6085	0.0593185	20	0.429333	0.0399046	15	0.149333	0.0225093	15	0.141176	0.0289142	17
20	0.68	0.0731925	15	0.425556	0.0555425	18	0.19	0.0675686	30	0.145	0.0425833	16		0.6295	0.0603041	20	0.442	0.036684	15	0.147333	0.0237447	15	0.142353	0.0248821	17
21	0.714	0.056163	15	0.443333	0.0663325	18	0.229333	0.0684273	30	0.148125	0.0411856	16		0.639	0.0718112	20	0.437333	0.0537809	15	0.151333	0.0180739	15	0.145882	0.0245099	17
22	0.723333	0.0604349	15	0.46	0.0610689	18	0.211667	0.0653945	30	0.15125	0.0336403	16		0.649	0.0634864	20	0.444	0.0339748	15	0.151333	0.0294877	15	0.143529	0.0269122	17
23	0.738	0.0615514	15	0.455	0.0617633	18	0.219	0.0704346	30	0.151875	0.0427736	16		0.6455	0.0617699	20	0.442	0.0493095	15	0.153333	0.0287021	15	0.143529	0.0257248	17
24	0.738667	0.0978239	15	0.466667	0.0640772	18	0.212333	0.0642561	30	0.155	0.0406612	16		0.6635	0.0536337	20	0.460667	0.0483243	15	0.149333	0.0257645	15	0.151765	0.0276666	17
25	0.706	0.0675912	15	0.475	0.0701469	18	0.217333	0.0722989	30	0.155	0.0442719	16		0.6675	0.0581174	20	0.472	0.0437852	15	0.161333	0.0238647	15	0.155294	0.026009	17
26	0.734	0.0807819	15	0.48	0.0738042	18	0.228667	0.06474	30	0.163125	0.0430068	16		0.673	0.0686026	20	0.476667	0.0425385	15	0.158667	0.0216685	15	0.151176	0.0293433	17
27	0.748	0.081871	15	0.487778	0.0704236	18	0.229667	0.06094	30	0.16625	0.0520096	16		0.691	0.0739061	20	0.49	0.0370328	15	0.156	0.0238447	15	0.154706	0.0293934	17
28	0.749333	0.0799524	15	0.5	0.0715377	18	0.227	0.0699335	30	0.15625	0.050183	16		0.693	0.0729888	20	0.494667	0.0443793	15	0.152	0.0295683	15	0.161176	0.0315995	17
29	0.746	0.0850882	15	0.488333	0.0647393	18	0.220667	0.0864604	30	0.168125	0.0519254	16		0.6865	0.0623467	20	0.489333	0.0499238	15	0.166	0.0272029	15	0.158824	0.0331441	17
30	0.752667	0.0600555	15	0.505	0.0705649	18	0.227667	0.0767299	30	0.166875	0.0475701	16		0.6985	0.0747117	20	0.499333	0.0474291	15	0.162667	0.0268506	15	0.168824	0.0351572	17
31	0.78	0.0811524	15	0.501667	0.0831193	18	0.219333	0.068276	30	0.173125	0.0470062	16		0.7035	0.0674556	20	0.514667	0.0462704	15	0.163333	0.0263674	15	0.164706	0.0322331	17
32	0.750667	0.0695359	15	0.521667	0.0688776	18	0.245333	0.0712322	30	0.173125	0.0461474	16		0.7025	0.0674244	20	0.524667	0.0485308	15	0.165333	0.0274816	15	0.171176	0.0368921	17
33	0.785333	0.0703935	15	0.521667	0.0712287	18	0.230333	0.070929	30	0.18	0.0526624	16		0.7195	0.0751472	20	0.525333	0.0422352	15	0.166667	0.0249762	15	0.168824	0.03389	17
34	0.768667	0.0662103	15	0.532222	0.0751904	18	0.244333	0.0743562	30	0.175625	0.0535374	16		0.7165	0.0767275	20	0.517333	0.0406143	15	0.166	0.0284856	15	0.17	0.0353553	17
35	0.786	0.0995562	15	0.539444	0.074713	18	0.243333	0.078051	30	0.180625	0.0502618	16		0.7025	0.0700282	20	0.520667	0.0480278	15	0.175333	0.0264215	15	0.171176	0.0356865	17
36	0.781333	0.072493	15	0.541667	0.0814754	18	0.246333	0.0731311	30	0.18375	0.0528993	16		0.72	0.0704123	20	0.530667	0.0382598	15	0.172	0.0316679	15	0.169412	0.0371602	17
37	0.785333	0.0668545	15	0.538889	0.0745882	18	0.249	0.0679427	30	0.191875	0.0475	16		0.731	0.0823919	20	0.538667	0.0524904	15	0.171333	0.0264215	15	0.171765	0.0364409	17
38	0.781333	0.0984789	15	0.544444	0.0737422	18	0.252	0.0841755	30	0.181875	0.0523092	16		0.7235	0.0708055	20	0.534	0.0425609	15	0.174667	0.0235635	15	0.177059	0.0347787	17
39	0.796667	0.0867399	15	0.562778	0.0850471	18	0.249333	0.088354	30	0.195	0.0546504	16		0.7265	0.0786916	20	0.553333	0.0571548	15	0.170667	0.0265832	15	0.171765	0.0395657	17
40	0.784	0.100627	15	0.557222	0.0760654	18	0.271333	0.083366	30	0.188125	0.053319	16		0.7355	0.0776277	20	0.542	0.053479	15	0.174667	0.0285023	15	0.177059	0.0313777	17
41	0.841333	0.115255	15	0.555	0.0764853	18	0.271	0.0834328	30	0.1925	0.0540987	16		0.7295	0.0792381	20	0.558667	0.051251	15	0.176667	0.0284521	15	0.18	0.0388909	17
42	0.793333	0.0737434	15	0.560556	0.0771151	18	0.261333	0.0916415	30	0.19	0.0447214	16		0.7305	0.0769467	20	0.563333	0.0479086	15	0.176	0.0287352	15	0.181765	0.0401926	17
43	0.805333	0.0810526	15	0.563333	0.0797053	18	0.263667	0.0740682	30	0.201875	0.0546771	16		0.7315	0.0645857	20	0.555333	0.0556605	15	0.178	0.0327763	15	0.181765	0.0312721	17
44	0.776	0.0947779	15	0.559444	0.0753402	18	0.261	0.0695974	30	0.189375	0.0491893	16		0.731	0.0634864	20	0.560667	0.0594579	15	0.171333	0.0397971	15	0.181765	0.0389287	17
45	0.808	0.0987927	15	0.577222	0.0840032	18	0.267667	0.0855684	30	0.196875	0.057818	16		0.7505	0.0680924	20	0.578667	0.0524904	15	0.184667	0.0362268	15	0.182941	0.0414977	17
46	0.836667	0.122105	15	0.574444	0.0855585	18	0.256	0.0875175	30	0.191875	0.0600243	16		0.7365	0.0747117	20	0.572667	0.0593376	15	0.184	0.0345998	15	0.191176	0.0432843	17
47	0.814	0.111854	15	0.585	0.0839643	18	0.266667	0.0941874	30	0.198125	0.0581055	16		0.7455	0.077424	20	0.578	0.0523996	15	0.180667	0.0293906	15	0.187059	0.0459299	17
48	0.856667	0.0898941	15	0.581667	0.086177	18	0.27	0.0820008	30	0.1925	0.0549545	16		0.741	0.0717378	20	0.567333	0.0571298	15	0.183333	0.0347782	15	0.188235	0.0482487	17
49	0.825333	0.0853452	15	0.593333	0.0867722	18	0.271667	0.0746986	30	0.195	0.0495311	16		0.75	0.0730537	20	0.577333	0.0648588	15	0.186667	0.031773	15	0.195882	0.0486131	17
50	0.812667	0.116464	15	0.579444	0.0891444	18	0.280333	0.090229	30	0.1975	0.0635085	16		0.753	0.0654619	20	0.57	0.0568205	15	0.188	0.038582	15	0.194118	0.0495049	17
51	0.874	0.120996	15	0.587222	0.0904112	18	0.287	0.0928532	30	0.203125	0.0508224	16		0.7475	0.0685853	20	0.58	0.0520988	15	0.185333	0.0320416	15	0.189412	0.0437993	17
52	0.841333	0.0981884	15	0.597222	0.0924061	18	0.286	0.0825708	30	0.211875	0.0599131	16		0.7405	0.0780334	20	0.584	0.063223	15	0.186	0.0306594	15	0.193529	0.0515923	17
53	0.825333	0.111795	15	0.598889	0.0877757	18	0.278667	0.0883072	30	0.215	0.0527889	16		0.741	0.0733341	20	0.594	0.0479285	15	0.182	0.0318927	15	0.19	0.0433013	17
54	0.830667	0.0970616	15	0.599444	0.0884821	18	0.278667	0.0900472	30	0.208125	0.0657489	16		0.743	0.0835464	20	0.58	0.0479583	15	0.188	0.0364887	15	0.194706	0.0403295	17
55	0.816667	0.0986818	15	0.601667	0.0926886	18	0.286333	0.0825241	30	0.215625	0.0686992	16		0.758	0.0781092	20	0.580667	0.0509154	15	0.195333	0.0335659	15	0.205882	0.0551202	17
56	0.804	0.0927208	15	0.601111	0.0854668	18	0.269667	0.0909901	30	0.220625	0.067574	16		0.7485	0.0902788	20	0.596	0.0450079	15	0.194	0.036606	15	0.205294	0.0438916	17
57	0.857333	0.1436	15	0.609444	0.0855757	18	0.294	0.102203	30	0.20625	0.0641742	16		0.754	0.0826152	20	0.592	0.0564674	15	0.193333	0.0326599	15	0.205294	0.0550134	17
58	0.852	0.0981398	15	0.613333	0.0798528	18	0.283333	0.093747	30	0.213125	0.0667052	16		0.754	0.080289	20	0.596667	0.0599603	15	0.192	0.0312136	15	0.206471	0.0524334	17
59	0.861333	0.115379	15	0.611667	0.0746167	18	0.289667	0.0944488	30	0.216875	0.067992	16		0.762	0.0801052	20	0.6	0.0678233	15	0.202667	0.0319523	15	0.205882	0.0533923	17
